# Supplementary material for: A Genomic BSAseq Approach for the Characterization of QTLs Underlying Resistance to Fusarium oxysporum in Eggplant
Source: Cells. 2022 Aug 16;11(16):2548. doi: 10.3390/cells11162548 (PMC9406753; doi:10.3390/cells11162548)
Supplement: Supplementary file 1 [file cells-11-02548-s001.zip]

Archive with 1 entries (1 files):
- supp files 1-2.xlsx
