# Supplementary material for: A Genomic BSAseq Approach for the Characterization of QTLs Underlying Resistance to Fusarium oxysporum in Eggplant
Source: Cells. 2022 Aug 16;11(16):2548. doi: 10.3390/cells11162548 (PMC9406753; doi:10.3390/cells11162548)
Supplement: Supplementary file 1 [file cells-11-02548-s001.zip › supp files 1-2.xlsx]

## Sheet: Foglio1
Table S1: Analysis of variance of genotypes (a) and replication (b) effects on resistance to Fusarium oxysporum based on phenotypic data among recombinant inbred lines from the305E40x67/3 cross.
a)
Traits/Isolates	Source	DF	Sum of Squares	Mean Square	F-Ratio	Prob> F
Fom R	Genotypes	161	567277	3523.46	754.3792	1.42E-186
	Error	162	756.6493	4.670675	.	.
	C. Total	323	568033.7	.	.	.
Traits/Isolates	Source	DF	Sum of Squares	Mean Square	F-Ratio	Prob> F
Fom R	Replication	1	12.93953	12.93953	0.007335	0.9318014
	Error	322	568020.7	1764.04	.	.
	C. Total	323	568033.7	.	.	.
	Source	Nparm	DF	Sum of Squares	F Ratio	Prob > F
	genotype	161	161	567277	762.7667	6.91E-186
	Rep	1	1	12.93953	2.801179	0.0961368

## Sheet: Foglio2
Table S2: SNPEff output of the genes included in the confidence interval on chromosome 11
chromosome	ann	fun	start	end		frame		gene id			variants_impact_HIGH	LOW	Moderate
SMEL3Ch11	maker	gene	64586508	64588103	.	+	.	ID=SMEL_011g374770.1;Name=SMEL_011g374770.1;Note=Similar to At4g22758: Uncharacterized protein At4g22758 (Arabidopsis thaliana OX%3D3702);Dbxref=InterPro:IPR040358,PANTHER:PTHR33270,PANTHER:PTHR33270:SF18;	.	SMEL_011g374770.1	0	1	1
SMEL3Ch11	maker	gene	64590051	64590395	5.02	+	.	ID=SMEL_011g374780.1;Name=SMEL_011g374780.1;Note=Similar to PELPK2: Protein PELPK2 (Arabidopsis thaliana OX%3D3702);Dbxref=PANTHER:PTHR33088,PANTHER:PTHR33088:SF39;	.	SMEL_011g374780.1	1	2	5
SMEL3Ch11	maker	gene	64612912	64614151	.	+	.	ID=SMEL_011g374790.1;Name=SMEL_011g374790.1;Note=Similar to Kirola (Actinidia deliciosa OX%3D3627);Dbxref=Gene3D:G3DSA:3.30.530.20,InterPro:IPR000916,InterPro:IPR023393,PANTHER:PTHR31907,PANTHER:PTHR31907:SF20,Pfam:PF00407,SMART:SM01037,SUPERFAMILY:SSF55961;Ontology_term=GO:0006952;	.	SMEL_011g374790.1	0	0	0
SMEL3Ch11	maker	gene	64641746	64643977	3.23	+	.	ID=SMEL_011g374800.1;Name=SMEL_011g374800.1;Note=Protein of unknown function;Dbxref=CDD:cd18037,CDD:cd18042,Gene3D:G3DSA:3.40.50.300,InterPro:IPR010285,InterPro:IPR027417,PANTHER:PTHR10492,PANTHER:PTHR10492:SF67,Pfam:PF05970,SUPERFAMILY:SSF52540;Ontology_term=GO:0000723,GO:0003678,GO:0006281;	.	SMEL_011g374800.1	2	4	4
SMEL3Ch11	maker	gene	64648934	64649161	3.21	+	.	ID=SMEL_011g374810.1;Name=SMEL_011g374810.1;Note=Protein of unknown function;Dbxref=Gene3D:G3DSA:1.10.287.370,InterPro:IPR002777,InterPro:IPR009053,Pfam:PF01920,SUPERFAMILY:SSF46579;Ontology_term=GO:0006457,GO:0016272,GO:0051082;	.	SMEL_011g374810.1	0	0	1
SMEL3Ch11	maker	gene	64659137	64659505	8.4	+	.	ID=SMEL_011g374820.1;Name=SMEL_011g374820.1;Note=Similar to PELPK2: Protein PELPK2 (Arabidopsis thaliana OX%3D3702);Dbxref=PANTHER:PTHR33088,PANTHER:PTHR33088:SF39;	.	SMEL_011g374820.1	0	5	5
SMEL3Ch11	maker	gene	64661276	64661644	8.91	+	.	ID=SMEL_011g374830.1;Name=SMEL_011g374830.1;Note=Similar to PELPK1: Protein PELPK1 (Arabidopsis thaliana OX%3D3702);Dbxref=MobiDBLite:mobidb-lite,PANTHER:PTHR33088,PANTHER:PTHR33088:SF39;	.	SMEL_011g374830.1	0	8	6
SMEL3Ch11	maker	gene	64665729	64666097	8.22	+	.	ID=SMEL_011g374840.1;Name=SMEL_011g374840.1;Note=Similar to PELPK2: Protein PELPK2 (Arabidopsis thaliana OX%3D3702);Dbxref=MobiDBLite:mobidb-lite,PANTHER:PTHR33088,PANTHER:PTHR33088:SF39;	.	SMEL_011g374840.1	0	3	2
SMEL3Ch11	maker	gene	64680853	64686592	.	+	.	ID=SMEL_011g374850.1;Name=SMEL_011g374850.1;Note=Similar to CAR7: Protein C2-DOMAIN ABA-RELATED 7 (Arabidopsis thaliana OX%3D3702);Dbxref=InterPro:IPR000008,PANTHER:PTHR45933,PANTHER:PTHR45933:SF17,Pfam:PF00168,ProSiteProfiles:PS50004,SMART:SM00239,SUPERFAMILY:SSF49562;	.	SMEL_011g374850.1	0	0	2
SMEL3Ch11	maker	gene	64688474	64692085	13.9	-	.	ID=SMEL_011g374860.1;Name=SMEL_011g374860.1;Note=Similar to MLP28: MLP-like protein 28 (Arabidopsis thaliana OX%3D3702);Dbxref=CDD:cd07816,Gene3D:G3DSA:3.30.530.20,InterPro:IPR000916,InterPro:IPR023393,PANTHER:PTHR31907,PANTHER:PTHR31907:SF4,Pfam:PF00407,SMART:SM01037,SUPERFAMILY:SSF55961;Ontology_term=GO:0006952;	.	SMEL_011g374860.1	0	3	0
SMEL3Ch11	maker	gene	64722635	64724998	.	-	.	ID=SMEL_011g374870.1;Name=SMEL_011g374870.1;Note=Similar to MLP43: MLP-like protein 43 (Arabidopsis thaliana OX%3D3702);Dbxref=Gene3D:G3DSA:3.30.530.20,InterPro:IPR000916,InterPro:IPR023393,PANTHER:PTHR31907,PANTHER:PTHR31907:SF14,Pfam:PF00407,SMART:SM01037,SUPERFAMILY:SSF55961;Ontology_term=GO:0006952;	.	SMEL_011g374870.1	2	1	1
SMEL3Ch11	maker	gene	64786164	64788505	1.02	-	.	ID=SMEL_011g374880.1;Name=SMEL_011g374880.1;Note=Similar to Kirola (Actinidia deliciosa OX%3D3627);Dbxref=Gene3D:G3DSA:3.30.530.20,InterPro:IPR000916,InterPro:IPR023393,PANTHER:PTHR31907,PANTHER:PTHR31907:SF14,Pfam:PF00407,SUPERFAMILY:SSF55961;Ontology_term=GO:0006952;	.	SMEL_011g374880.1	1	1	2
SMEL3Ch11	maker	gene	65050466	65050627	3.92	-	.	ID=SMEL_011g374890.1;Name=SMEL_011g374890.1;Note=Similar to At1g58602: Probable disease resistance protein At1g58602 (Arabidopsis thaliana OX%3D3702);Dbxref=CDD:cd14798,InterPro:IPR038005,InterPro:IPR041118,Pfam:PF18052;	.	SMEL_011g374890.1	0	0	0
SMEL3Ch11	maker	gene	65112114	65115506	37.4	-	.	ID=SMEL_011g374900.1;Name=SMEL_011g374900.1;Note=Similar to RPP13: Disease resistance protein RPP13 (Arabidopsis thaliana OX%3D3702);Dbxref=CDD:cd14798,Gene3D:G3DSA:1.10.10.10,Gene3D:G3DSA:1.10.8.430,Gene3D:G3DSA:3.40.50.300,Gene3D:G3DSA:3.80.10.10,InterPro:IPR002182,InterPro:IPR027417,InterPro:IPR032675,InterPro:IPR036388,InterPro:IPR038005,InterPro:IPR041118,PANTHER:PTHR23155,PANTHER:PTHR23155:…	.	SMEL_011g374900.1	2	22	49
SMEL3Ch11	maker	gene	65149166	65152805	34.2	-	.	ID=SMEL_011g374910.1;Name=SMEL_011g374910.1;Note=Similar to RPP13: Disease resistance protein RPP13 (Arabidopsis thaliana OX%3D3702);Dbxref=CDD:cd14798,Gene3D:G3DSA:1.10.10.10,Gene3D:G3DSA:1.10.8.430,Gene3D:G3DSA:3.40.50.300,InterPro:IPR002182,InterPro:IPR027417,InterPro:IPR036388,InterPro:IPR038005,InterPro:IPR041118,PANTHER:PTHR23155,PANTHER:PTHR23155:SF933,PRINTS:PR00364,Pfam:PF00931,Pfam:PF18…	.	SMEL_011g374910.1	1	29	65
SMEL3Ch11	maker	gene	65166610	65171695	.	-	.	ID=SMEL_011g374920.1;Name=SMEL_011g374920.1;Note=Similar to RPP13: Disease resistance protein RPP13 (Arabidopsis thaliana OX%3D3702);Dbxref=CDD:cd14798,Gene3D:G3DSA:1.10.10.10,Gene3D:G3DSA:3.40.50.300,Gene3D:G3DSA:3.80.10.10,InterPro:IPR002182,InterPro:IPR027417,InterPro:IPR032675,InterPro:IPR036388,InterPro:IPR038005,InterPro:IPR041118,PANTHER:PTHR23155,PANTHER:PTHR23155:SF933,PRINTS:PR00364,Pfa…	.	SMEL_011g374920.1	3	16	64
SMEL3Ch11	maker	gene	65172846	65176247	.	-	.	ID=SMEL_011g374930.1;Name=SMEL_011g374930.1;Note=Similar to BPG2: GTP-binding protein BRASSINAZOLE INSENSITIVE PALE GREEN 2%2C chloroplastic (Arabidopsis thaliana OX%3D3702);Dbxref=MobiDBLite:mobidb-lite,PANTHER:PTHR46434,PANTHER:PTHR46434:SF3;	.	SMEL_011g374930.1	0	10	17
SMEL3Ch11	maker	gene	65180939	65181631	6.49	-	.	ID=SMEL_011g374940.1;Name=SMEL_011g374940.1;Note=Similar to At5g08310: Putative pentatricopeptide repeat-containing protein At5g08310%2C mitochondrial (Arabidopsis thaliana OX%3D3702);Dbxref=InterPro:IPR002885,Pfam:PF13041,TIGRFAM:TIGR00756;	.	SMEL_011g374940.1	0	1	3
SMEL3Ch11	maker	gene	65182517	65182945	.	-	.	ID=SMEL_011g374950.1;Name=SMEL_011g374950.1;Note=Similar to YLS8: Thioredoxin-like protein YLS8 (Arabidopsis thaliana OX%3D3702);Dbxref=CDD:cd02954,Gene3D:G3DSA:3.40.30.10,InterPro:IPR004123,InterPro:IPR036249,PANTHER:PTHR12052,PANTHER:PTHR12052:SF8,PIRSF:PIRSF017199,Pfam:PF02966,SMART:SM01410,SUPERFAMILY:SSF52833;Ontology_term=GO:0000398,GO:0046540;	.	SMEL_011g374950.1	1	2	2
SMEL3Ch11	maker	gene	65186578	65188272	19.9	-	.	ID=SMEL_011g374960.1;Name=SMEL_011g374960.1;Note=Similar to RPP13L3: Putative disease resistance RPP13-like protein 3 (Arabidopsis thaliana OX%3D3702);Dbxref=Gene3D:G3DSA:1.10.10.10,Gene3D:G3DSA:1.10.8.430,Gene3D:G3DSA:3.80.10.10,InterPro:IPR002182,InterPro:IPR027417,InterPro:IPR032675,InterPro:IPR036388,PANTHER:PTHR23155,PANTHER:PTHR23155:SF933,Pfam:PF00931,SUPERFAMILY:SSF52058,SUPERFAMILY:SSF52…	.	SMEL_011g374960.1	1	17	65
SMEL3Ch11	maker	gene	65188428	65189090	15	-	.	ID=SMEL_011g374970.1;Name=SMEL_011g374970.1;Note=Similar to RPP13: Disease resistance protein RPP13 (Arabidopsis thaliana OX%3D3702);Dbxref=CDD:cd14798,Gene3D:G3DSA:3.40.50.300,InterPro:IPR002182,InterPro:IPR027417,InterPro:IPR038005,InterPro:IPR041118,PANTHER:PTHR23155,PANTHER:PTHR23155:SF933,Pfam:PF00931,Pfam:PF18052,SUPERFAMILY:SSF52540;Ontology_term=GO:0043531;	.	SMEL_011g374970.1	1	8	14
SMEL3Ch11	maker	gene	65190343	65195885	.	-	.	ID=SMEL_011g374980.1;Name=SMEL_011g374980.1;Note=Similar to BPG2: GTP-binding protein BRASSINAZOLE INSENSITIVE PALE GREEN 2%2C chloroplastic (Arabidopsis thaliana OX%3D3702);Dbxref=CDD:cd01855,Gene3D:G3DSA:3.40.50.300,InterPro:IPR006073,InterPro:IPR027417,MobiDBLite:mobidb-lite,PANTHER:PTHR46434,PANTHER:PTHR46434:SF3,Pfam:PF01926,SUPERFAMILY:SSF52540;Ontology_term=GO:0005525;	.	SMEL_011g374980.1	8	36	63
SMEL3Ch11	maker	gene	65206267	65209361	.	+	.	ID=SMEL_011g374990.1;Name=SMEL_011g374990.1;Note=Similar to At5g23160: Uncharacterized protein At5g23160 (Arabidopsis thaliana OX%3D3702);Dbxref=InterPro:IPR040411,MobiDBLite:mobidb-lite,PANTHER:PTHR34379,PANTHER:PTHR34379:SF3;	.	SMEL_011g374990.1	1	5	13
SMEL3Ch11	maker	gene	65215772	65221864	.	+	.	ID=SMEL_011g375000.1;Name=SMEL_011g375000.1;Note=Similar to CLPP2: ATP-dependent Clp protease proteolytic subunit 2%2C mitochondrial (Arabidopsis thaliana OX%3D3702);Dbxref=CDD:cd07017,Gene3D:G3DSA:3.90.226.10,Hamap:MF_00444,InterPro:IPR001907,InterPro:IPR018215,InterPro:IPR023562,InterPro:IPR029045,InterPro:IPR033135,PANTHER:PTHR10381,PANTHER:PTHR10381:SF49,PRINTS:PR00127,Pfam:PF00574,ProSitePat…	.	SMEL_011g375000.1	0	0	0
SMEL3Ch11	maker	gene	65222495	65225306	.	-	.	ID=SMEL_011g375010.1;Name=SMEL_011g375010.1;Note=Similar to RPL44: 60S ribosomal protein L44 (Gossypium hirsutum OX%3D3635);Dbxref=Gene3D:G3DSA:3.10.450.80,InterPro:IPR000552,InterPro:IPR011332,MobiDBLite:mobidb-lite,PANTHER:PTHR10369,PANTHER:PTHR10369:SF34,Pfam:PF00935,ProSitePatterns:PS01172,SUPERFAMILY:SSF57829;Ontology_term=GO:0003735,GO:0005840,GO:0006412;	.	SMEL_011g375010.1	1	6	4
SMEL3Ch11	maker	gene	65226884	65231146	.	-	.	ID=SMEL_011g375020.1;Name=SMEL_011g375020.1;Note=Protein of unknown function;Dbxref=CDD:cd00118,Gene3D:G3DSA:3.10.350.10,InterPro:IPR018392,InterPro:IPR036779,MobiDBLite:mobidb-lite,PANTHER:PTHR20932,PANTHER:PTHR20932:SF37,Pfam:PF01476,ProSiteProfiles:PS51782,SMART:SM00257,SUPERFAMILY:SSF54106;	.	SMEL_011g375020.1	3	18	45
											0	0	0
SMEL3Ch11	maker	gene	65256077	65256247	1.39	-	.	ID=SMEL_011g375030.1;Name=SMEL_011g375030.1;Note=Similar to Non-specific lipid-transfer protein 2 (Solanum chilense OX%3D4083);Dbxref=CDD:cd01960,Gene3D:G3DSA:1.10.110.10,InterPro:IPR000528,InterPro:IPR036312,PANTHER:PTHR33076,PANTHER:PTHR33076:SF89,PRINTS:PR00382,ProSitePatterns:PS00597,SUPERFAMILY:SSF47699;Ontology_term=GO:0006869,GO:0008289;	.	SMEL_011g375030.1	0	0	0
SMEL3Ch11	maker	gene	65265976	65268548	16.4	+	.	ID=SMEL_011g375040.1;Name=SMEL_011g375040.1;Note=Similar to TIM17-2: Mitochondrial import inner membrane translocase subunit TIM17-2 (Arabidopsis thaliana OX%3D3702);Dbxref=MobiDBLite:mobidb-lite,PANTHER:PTHR10485,PANTHER:PTHR10485:SF14,Pfam:PF02466;	.	SMEL_011g375040.1	10	32	51
SMEL3Ch11	maker	gene	65273541	65274251	17.6	+	.	ID=SMEL_011g375050.1;Name=SMEL_011g375050.1;Note=Similar to TIM17-2: Mitochondrial import inner membrane translocase subunit TIM17-2 (Arabidopsis thaliana OX%3D3702);Dbxref=MobiDBLite:mobidb-lite,PANTHER:PTHR10485,PANTHER:PTHR10485:SF14,Pfam:PF02466;	.	SMEL_011g375050.1	2	24	50
SMEL3Ch11	maker	gene	65276618	65284512	.	-	.	ID=SMEL_011g375060.1;Name=SMEL_011g375060.1;Note=Similar to Lignin-forming anionic peroxidase (Nicotiana sylvestris OX%3D4096);Dbxref=CDD:cd00693,Gene3D:G3DSA:1.10.420.10,Gene3D:G3DSA:1.10.520.10,InterPro:IPR000823,InterPro:IPR002016,InterPro:IPR010255,InterPro:IPR019793,InterPro:IPR019794,InterPro:IPR033905,PANTHER:PTHR31388,PANTHER:PTHR31388:SF115,PRINTS:PR00458,PRINTS:PR00461,Pfam:PF00141,ProS…	.	SMEL_011g375060.1	4	46	29
SMEL3Ch11	maker	gene	65297560	65313342	.	+	.	ID=SMEL_011g375070.1;Name=SMEL_011g375070.1;Note=Similar to Lignin-forming anionic peroxidase (Nicotiana sylvestris OX%3D4096);Dbxref=Gene3D:G3DSA:1.10.520.10,InterPro:IPR000823,InterPro:IPR002016,InterPro:IPR010255,InterPro:IPR019794,PANTHER:PTHR31388,PANTHER:PTHR31388:SF115,PRINTS:PR00458,PRINTS:PR00461,Pfam:PF00141,ProSitePatterns:PS00436,ProSiteProfiles:PS50873,SUPERFAMILY:SSF48113;Ontology_t…	.	SMEL_011g375070.1	0	10	1
SMEL3Ch11	maker	gene	65313842	65316014	14.1	-	.	ID=SMEL_011g375080.1;Name=SMEL_011g375080.1;Note=Protein of unknown function;Dbxref=CDD:cd02440,Gene3D:G3DSA:1.10.10.2560,Gene3D:G3DSA:3.40.50.150,InterPro:IPR013216,InterPro:IPR029063,PANTHER:PTHR45180,Pfam:PF08241,SUPERFAMILY:SSF53335;Ontology_term=GO:0008168;	.	SMEL_011g375080.1	0	6	2
SMEL3Ch11	maker	gene	65320546	65328878	.	-	.	ID=SMEL_011g375090.1;Name=SMEL_011g375090.1;Note=Protein of unknown function;Dbxref=CDD:cd02440,Gene3D:G3DSA:1.10.10.2560,Gene3D:G3DSA:3.40.50.150,InterPro:IPR013216,InterPro:IPR029063,PANTHER:PTHR45180,Pfam:PF08241,SUPERFAMILY:SSF53335;Ontology_term=GO:0008168;	.	SMEL_011g375090.1	0	5	7
SMEL3Ch11	maker	gene	65330859	65332349	28.8	-	.	ID=SMEL_011g375100.1;Name=SMEL_011g375100.1;Note=Similar to LCY1: Lycopene beta cyclase%2C chloroplastic/chromoplastic (Capsicum annuum OX%3D4072);Dbxref=Gene3D:G3DSA:3.50.50.60,InterPro:IPR010108,InterPro:IPR036188,PANTHER:PTHR43876,PANTHER:PTHR43876:SF15,Pfam:PF05834,SUPERFAMILY:SSF51905,TIGRFAM:TIGR01790;Ontology_term=GO:0016117,GO:0016705;	.	SMEL_011g375100.1	0	9	8
SMEL3Ch11	maker	gene	65333492	65338075	9.16	+	.	ID=SMEL_011g375110.1;Name=SMEL_011g375110.1;Note=Protein of unknown function;Dbxref=CDD:cd00170,Gene3D:G3DSA:3.40.525.10,InterPro:IPR001251,InterPro:IPR036865,PANTHER:PTHR11106,PANTHER:PTHR11106:SF98,Pfam:PF13716,SMART:SM00516,SUPERFAMILY:SSF52087;	.	SMEL_011g375110.1	0	4	4
SMEL3Ch11	maker	gene	65348345	65351214	.	-	.	ID=SMEL_011g375120.1;Name=SMEL_011g375120.1;Note=Similar to NPR5: Regulatory protein NPR5 (Arabidopsis thaliana OX%3D3702);Dbxref=CDD:cd18310,Gene3D:G3DSA:1.25.40.20,Gene3D:G3DSA:3.30.710.10,InterPro:IPR000210,InterPro:IPR002110,InterPro:IPR011333,InterPro:IPR020683,InterPro:IPR024228,InterPro:IPR036770,MobiDBLite:mobidb-lite,PANTHER:PTHR46668,PANTHER:PTHR46668:SF6,Pfam:PF00651,Pfam:PF11900,Pfam:…	.	SMEL_011g375120.1	0	5	4
SMEL3Ch11	maker	gene	65351683	65352255	5.67	-	.	ID=SMEL_011g375130.1;Name=SMEL_011g375130.1;Note=Similar to COCH: BTB/POZ domain and ankyrin repeat-containing protein COCH (Pisum sativum OX%3D3888);Dbxref=CDD:cd18310,Gene3D:G3DSA:3.30.710.10,InterPro:IPR000210,InterPro:IPR011333,PANTHER:PTHR46668,PANTHER:PTHR46668:SF6,Pfam:PF00651,ProSiteProfiles:PS50097,SMART:SM00225,SUPERFAMILY:SSF54695;Ontology_term=GO:0005515;	.	SMEL_011g375130.1	0	1	0
SMEL3Ch11	maker	gene	65372593	65379356	.	-	.	ID=SMEL_011g375140.1;Name=SMEL_011g375140.1;Note=Similar to At3g10200: Probable methyltransferase PMT6 (Arabidopsis thaliana OX%3D3702);Dbxref=Gene3D:G3DSA:3.40.50.150,InterPro:IPR004159,InterPro:IPR029063,PANTHER:PTHR10108,PANTHER:PTHR10108:SF1090,Pfam:PF03141,SUPERFAMILY:SSF53335;Ontology_term=GO:0008168;	.	SMEL_011g375140.1	2	6	12
SMEL3Ch11	maker	gene	65380332	65381890	.	-	.	ID=SMEL_011g375150.1;Name=SMEL_011g375150.1;Note=Similar to At3g47200: UPF0481 protein At3g47200 (Arabidopsis thaliana OX%3D3702);Dbxref=InterPro:IPR004158,PANTHER:PTHR31549,PANTHER:PTHR31549:SF141,Pfam:PF03140;	.	SMEL_011g375150.1	2	8	85
SMEL3Ch11	maker	gene	65394913	65395191	0.93	+	.	ID=SMEL_011g375160.1;Name=SMEL_011g375160.1;Note=Protein of unknown function;Dbxref=Gene3D:G3DSA:3.30.430.20,InterPro:IPR002902,InterPro:IPR038408,PANTHER:PTHR32080,PANTHER:PTHR32080:SF32,Pfam:PF01657,ProSiteProfiles:PS51473;	.	SMEL_011g375160.1	1	3	11
SMEL3Ch11	maker	gene	65414743	65415330	2.58	+	.	ID=SMEL_011g375170.1;Name=SMEL_011g375170.1;Note=Similar to At3g02645: Putative UPF0481 protein At3g02645 (Arabidopsis thaliana OX%3D3702);Dbxref=InterPro:IPR004158,PANTHER:PTHR31549,PANTHER:PTHR31549:SF91,Pfam:PF03140;	.	SMEL_011g375170.1	3	2	11
SMEL3Ch11	maker	gene	65416370	65421213	6.51	-	.	ID=SMEL_011g375180.1;Name=SMEL_011g375180.1;Note=Similar to At3g10200: Probable methyltransferase PMT6 (Arabidopsis thaliana OX%3D3702);Dbxref=InterPro:IPR004159,PANTHER:PTHR10108,PANTHER:PTHR10108:SF1090,Pfam:PF03141;Ontology_term=GO:0008168;	.	SMEL_011g375180.1	1	11	15
SMEL3Ch11	maker	gene	65422446	65424161	12.1	-	.	ID=SMEL_011g375190.1;Name=SMEL_011g375190.1;Note=Similar to At3g47200: UPF0481 protein At3g47200 (Arabidopsis thaliana OX%3D3702);Dbxref=InterPro:IPR004158,PANTHER:PTHR31549,PANTHER:PTHR31549:SF141,Pfam:PF03140;	.	SMEL_011g375190.1	3	22	175
SMEL3Ch11	maker	gene	65431596	65433893	.	+	.	ID=SMEL_011g375200.1;Name=SMEL_011g375200.1;Note=Similar to NMAT3: Nuclear intron maturase 3%2C mitochondrial (Arabidopsis thaliana OX%3D3702);Dbxref=CDD:cd01651,InterPro:IPR000477,InterPro:IPR024937,PANTHER:PTHR33642,Pfam:PF00078,Pfam:PF01348,ProSiteProfiles:PS50878;Ontology_term=GO:0006397;	.	SMEL_011g375200.1	0	8	12
SMEL3Ch11	maker	gene	65439253	65439888	12.9	-	.	ID=SMEL_011g375210.1;Name=SMEL_011g375210.1;Note=Similar to CML36: Probable calcium-binding protein CML36 (Arabidopsis thaliana OX%3D3702);Dbxref=CDD:cd00051,Gene3D:G3DSA:1.10.238.10,InterPro:IPR002048,InterPro:IPR011992,InterPro:IPR018247,InterPro:IPR039647,MobiDBLite:mobidb-lite,PANTHER:PTHR10891,PANTHER:PTHR10891:SF815,Pfam:PF13499,ProSitePatterns:PS00018,ProSiteProfiles:PS50222,SMART:SM00054,…	.	SMEL_011g375210.1	0	2	1
SMEL3Ch11	maker	gene	65442965	65443033	0.17	+	.	ID=SMEL_011g375220.1;Name=SMEL_011g375220.1;Note=Protein of unknown function;Dbxref=MobiDBLite:mobidb-lite;	.	SMEL_011g375220.1	0	0	0
SMEL3Ch11	maker	gene	65456998	65463937	.	-	.	ID=SMEL_011g375230.1;Name=SMEL_011g375230.1;Note=Similar to NHX7: Sodium/hydrogen exchanger 7 (Arabidopsis thaliana OX%3D3702);Dbxref=InterPro:IPR000595,InterPro:IPR006153,InterPro:IPR018422,InterPro:IPR018490,PANTHER:PTHR10110,PANTHER:PTHR10110:SF168,Pfam:PF00999,ProSiteProfiles:PS50042,SUPERFAMILY:SSF51206;Ontology_term=GO:0006812,GO:0015299,GO:0016021,GO:0055085;	.	SMEL_011g375230.1	0	3	5
SMEL3Ch11	maker	gene	65470068	65475436	.	-	.	ID=SMEL_011g375240.1;Name=SMEL_011g375240.1;Note=Similar to NHX8: Sodium/hydrogen exchanger 8 (Arabidopsis thaliana OX%3D3702);Dbxref=Gene3D:G3DSA:1.20.1530.20,InterPro:IPR006153,InterPro:IPR018422,InterPro:IPR038770,PANTHER:PTHR10110,PANTHER:PTHR10110:SF86,Pfam:PF00999;Ontology_term=GO:0006812,GO:0015299,GO:0016021,GO:0055085;	.	SMEL_011g375240.1	0	3	0
SMEL3Ch11	maker	gene	65489114	65493926	.	+	.	ID=SMEL_011g375250.1;Name=SMEL_011g375250.1;Note=Similar to PICBP: Calmodulin binding protein PICBP (Arabidopsis thaliana OX%3D3702);Dbxref=Coils:Coil,InterPro:IPR012417,MobiDBLite:mobidb-lite,PANTHER:PTHR33923,PANTHER:PTHR33923:SF3,Pfam:PF07839,SMART:SM01054;Ontology_term=GO:0005516;	.	SMEL_011g375250.1	0	13	16
SMEL3Ch11	maker	gene	65495232	65495501	5.68	+	.	ID=SMEL_011g375260.1;Name=SMEL_011g375260.1;Note=Protein of unknown function;Dbxref=PANTHER:PTHR38223,PANTHER:PTHR38223:SF3;	.	SMEL_011g375260.1	0	1	4
SMEL3Ch11	maker	gene	65497433	65497720	2.74	+	.	ID=SMEL_011g375270.1;Name=SMEL_011g375270.1;Note=Protein of unknown function;Dbxref=MobiDBLite:mobidb-lite,PANTHER:PTHR38223,PANTHER:PTHR38223:SF1;	.	SMEL_011g375270.1	0	1	2
SMEL3Ch11	maker	gene	65499970	65501409	3.16	-	.	ID=SMEL_011g375280.1;Name=SMEL_011g375280.1;Note=Similar to GAST1: Protein GAST1 (Solanum lycopersicum OX%3D4081);Dbxref=InterPro:IPR003854,PANTHER:PTHR23201,PANTHER:PTHR23201:SF81,Pfam:PF02704;	.	SMEL_011g375280.1	0	0	1
SMEL3Ch11	maker	gene	65503987	65508270	.	-	.	ID=SMEL_011g375290.1;Name=SMEL_011g375290.1;Note=Similar to Os07g0281000: Zinc finger CCCH domain-containing protein 49 (Oryza sativa subsp. japonica OX%3D39947);Dbxref=CDD:cd12224,Gene3D:G3DSA:3.30.70.330,Gene3D:G3DSA:4.10.1000.10,InterPro:IPR000504,InterPro:IPR000571,InterPro:IPR012677,InterPro:IPR032297,InterPro:IPR035979,InterPro:IPR036855,InterPro:IPR039171,MobiDBLite:mobidb-lite,PANTHER:PTH…	.	SMEL_011g375290.1	1	21	5
SMEL3Ch11	maker	gene	65515235	65521765	.	+	.	ID=SMEL_011g375300.1;Name=SMEL_011g375300.1;Note=Protein of unknown function;Dbxref=InterPro:IPR007720,PANTHER:PTHR47555,Pfam:PF05024;Ontology_term=GO:0006506,GO:0016021,GO:0017176;	.	SMEL_011g375300.1	1	10	10
SMEL3Ch11	maker	gene	65537698	65541457	.	+	.	ID=SMEL_011g375310.1;Name=SMEL_011g375310.1;Note=Similar to RPP13: Disease resistance protein RPP13 (Arabidopsis thaliana OX%3D3702);Dbxref=CDD:cd14798,Gene3D:G3DSA:1.10.10.10,Gene3D:G3DSA:3.40.50.300,Gene3D:G3DSA:3.80.10.10,InterPro:IPR002182,InterPro:IPR027417,InterPro:IPR032675,InterPro:IPR036388,InterPro:IPR038005,InterPro:IPR041118,PANTHER:PTHR23155,PANTHER:PTHR23155:SF933,PRINTS:PR00364,Pfa…	.	SMEL_011g375310.1	4	47	139
SMEL3Ch11	maker	gene	65551587	65554035	.	+	.	ID=SMEL_011g375320.1;Name=SMEL_011g375320.1;Note=Similar to RPP13: Disease resistance protein RPP13 (Arabidopsis thaliana OX%3D3702);Dbxref=CDD:cd14798,Gene3D:G3DSA:1.10.10.10,Gene3D:G3DSA:3.40.50.300,Gene3D:G3DSA:3.80.10.10,InterPro:IPR002182,InterPro:IPR027417,InterPro:IPR032675,InterPro:IPR036388,InterPro:IPR038005,PANTHER:PTHR23155,PANTHER:PTHR23155:SF933,PRINTS:PR00364,Pfam:PF00931,SUPERFAMI…	.	SMEL_011g375320.1	0	11	23
											0	2	5
SMEL3Ch11	maker	gene	65589008	65592640	.	+	.	ID=SMEL_011g375330.1;Name=SMEL_011g375330.1;Note=Similar to RPP13: Disease resistance protein RPP13 (Arabidopsis thaliana OX%3D3702);Dbxref=CDD:cd14798,Gene3D:G3DSA:3.40.50.300,Gene3D:G3DSA:3.80.10.10,InterPro:IPR002182,InterPro:IPR027417,InterPro:IPR032675,InterPro:IPR038005,InterPro:IPR041118,PANTHER:PTHR23155,PANTHER:PTHR23155:SF933,PRINTS:PR00364,Pfam:PF00931,Pfam:PF18052,SUPERFAMILY:SSF52058…	.	SMEL_011g375330.1	1	19	57
SMEL3Ch11	maker	gene	65594205	65597844	.	+	.	ID=SMEL_011g375340.1;Name=SMEL_011g375340.1;Note=Similar to YLS8: Thioredoxin-like protein YLS8 (Arabidopsis thaliana OX%3D3702);Dbxref=CDD:cd02954,Gene3D:G3DSA:3.40.30.10,InterPro:IPR004123,InterPro:IPR036249,PANTHER:PTHR12052,PANTHER:PTHR12052:SF9,PIRSF:PIRSF017199,Pfam:PF02966,SMART:SM01410,SUPERFAMILY:SSF52833;Ontology_term=GO:0000398,GO:0046540;	.	SMEL_011g375340.1	0	5	1
SMEL3Ch11	maker	gene	65598640	65602069	.	+	.	ID=SMEL_011g375350.1;Name=SMEL_011g375350.1;Note=Similar to At5g08310: Putative pentatricopeptide repeat-containing protein At5g08310%2C mitochondrial (Arabidopsis thaliana OX%3D3702);Dbxref=Gene3D:G3DSA:1.25.40.10,InterPro:IPR002885,InterPro:IPR011990,PANTHER:PTHR46128,PANTHER:PTHR46128:SF10,Pfam:PF01535,Pfam:PF12854,Pfam:PF13041,ProSiteProfiles:PS51375,SUPERFAMILY:SSF81901,TIGRFAM:TIGR00756;Ont…	.	SMEL_011g375350.1	1	22	43
SMEL3Ch11	maker	gene	65603136	65604035	.	+	.	ID=SMEL_011g375360.1;Name=SMEL_011g375360.1;Note=Protein of unknown function;	.	SMEL_011g375360.1	2	0	3
SMEL3Ch11	maker	gene	65604348	65606950	20.6	-	.	ID=SMEL_011g375370.1;Name=SMEL_011g375370.1;Note=Similar to PCMP-E105: Pentatricopeptide repeat-containing protein At5g08305 (Arabidopsis thaliana OX%3D3702);Dbxref=Gene3D:G3DSA:1.25.40.10,InterPro:IPR002885,InterPro:IPR011990,PANTHER:PTHR24015,Pfam:PF01535,Pfam:PF13041,Pfam:PF13812,ProSiteProfiles:PS51375,SUPERFAMILY:SSF48452,TIGRFAM:TIGR00756;Ontology_term=GO:0005515;	.	SMEL_011g375370.1	1	16	25
SMEL3Ch11	maker	gene	65608170	65613519	42.5	+	.	ID=SMEL_011g375380.1;Name=SMEL_011g375380.1;Note=Similar to Glutamate-1-semialdehyde 2%2C1-aminomutase%2C chloroplastic (Solanum lycopersicum OX%3D4081);Dbxref=CDD:cd00610,Gene3D:G3DSA:3.40.640.10,Gene3D:G3DSA:3.90.1150.10,Hamap:MF_00375,InterPro:IPR004639,InterPro:IPR005814,InterPro:IPR015421,InterPro:IPR015422,InterPro:IPR015424,MobiDBLite:mobidb-lite,PANTHER:PTHR43713,PANTHER:PTHR43713:SF5,Pfa…	.	SMEL_011g375380.1	0	8	9
SMEL3Ch11	maker	gene	65614621	65616783	.	-	.	ID=SMEL_011g375390.1;Name=SMEL_011g375390.1;Note=Protein of unknown function;Dbxref=CDD:cd13214,MobiDBLite:mobidb-lite,PANTHER:PTHR31606,PANTHER:PTHR31606:SF9,SUPERFAMILY:SSF50729;	.	SMEL_011g375390.1	0	1	1
SMEL3Ch11	maker	gene	65620069	65621626	.	-	.	ID=SMEL_011g375400.1;Name=SMEL_011g375400.1;Note=Similar to TCP7: Transcription factor TCP7 (Arabidopsis thaliana OX%3D3702);Dbxref=InterPro:IPR005333,InterPro:IPR017887,MobiDBLite:mobidb-lite,PANTHER:PTHR31072,PANTHER:PTHR31072:SF84,Pfam:PF03634,ProSiteProfiles:PS51369;Ontology_term=GO:0003700;	.	SMEL_011g375400.1	0	1	1
SMEL3Ch11	maker	gene	65635300	65643460	27	-	.	ID=SMEL_011g375410.1;Name=SMEL_011g375410.1;Note=Similar to At3g19950: E3 ubiquitin-protein ligase RING1-like (Arabidopsis thaliana OX%3D3702);Dbxref=CDD:cd16667,Gene3D:G3DSA:3.30.40.10,InterPro:IPR001841,InterPro:IPR013083,InterPro:IPR039525,MobiDBLite:mobidb-lite,PANTHER:PTHR15710,PANTHER:PTHR15710:SF38,Pfam:PF13923,Pfam:PF14369,ProSiteProfiles:PS50089,SMART:SM00184,SUPERFAMILY:SSF57850;Ontolog…	.	SMEL_011g375410.1	0	0	0
SMEL3Ch11	maker	gene	65743926	65745363	.	-	.	ID=SMEL_011g375420.1;Name=SMEL_011g375420.1;Note=Similar to RPP13L3: Putative disease resistance RPP13-like protein 3 (Arabidopsis thaliana OX%3D3702);Dbxref=CDD:cd14798,InterPro:IPR038005,InterPro:IPR041118,PANTHER:PTHR23155,PANTHER:PTHR23155:SF933,Pfam:PF18052;	.	SMEL_011g375420.1	5	14	37
SMEL3Ch11	maker	gene	65754400	65763983	.	+	.	ID=SMEL_011g375430.1;Name=SMEL_011g375430.1;Note=Similar to SUA: SUPPRESSOR OF ABI3-5 (Arabidopsis thaliana OX%3D3702);Dbxref=Coils:Coil,InterPro:IPR039905,InterPro:IPR041591,MobiDBLite:mobidb-lite,PANTHER:PTHR13138,Pfam:PF17780;Ontology_term=GO:0005682;	.	SMEL_011g375430.1	0	4	3
SMEL3Ch11	maker	gene	65765613	65770498	67	-	.	ID=SMEL_011g375440.1;Name=SMEL_011g375440.1;Note=Similar to At3g47570: Probable LRR receptor-like serine/threonine-protein kinase At3g47570 (Arabidopsis thaliana OX%3D3702);Dbxref=Gene3D:G3DSA:1.10.510.10,Gene3D:G3DSA:3.30.200.20,Gene3D:G3DSA:3.80.10.10,InterPro:IPR000719,InterPro:IPR001611,InterPro:IPR003591,InterPro:IPR008271,InterPro:IPR011009,InterPro:IPR013210,InterPro:IPR017441,InterPro:IPR…	.	SMEL_011g375440.1	1	10	12
SMEL3Ch11	maker	gene	65777183	65780595	49.5	+	.	ID=SMEL_011g375450.1;Name=SMEL_011g375450.1;Note=Similar to At3g47570: Probable LRR receptor-like serine/threonine-protein kinase At3g47570 (Arabidopsis thaliana OX%3D3702);Dbxref=Gene3D:G3DSA:1.10.510.10,Gene3D:G3DSA:3.30.200.20,Gene3D:G3DSA:3.80.10.10,InterPro:IPR000719,InterPro:IPR001611,InterPro:IPR003591,InterPro:IPR008271,InterPro:IPR011009,InterPro:IPR013210,InterPro:IPR032675,PANTHER:PTHR…	.	SMEL_011g375450.1	0	35	43
SMEL3Ch11	maker	gene	65781060	65783989	28.1	-	.	ID=SMEL_011g375460.1;Name=SMEL_011g375460.1;Note=Similar to GAPA: Glyceraldehyde-3-phosphate dehydrogenase A%2C chloroplastic (Fragment) (Nicotiana tabacum OX%3D4097);Dbxref=Gene3D:G3DSA:3.30.360.10,Gene3D:G3DSA:3.40.50.720,InterPro:IPR006424,InterPro:IPR020828,InterPro:IPR020829,InterPro:IPR020830,InterPro:IPR020831,InterPro:IPR036291,PANTHER:PTHR43148,PANTHER:PTHR43148:SF10,PIRSF:PIRSF000149,PR…	.	SMEL_011g375460.1	0	3	0
SMEL3Ch11	maker	gene	65786202	65792148	.	-	.	ID=SMEL_011g375470.1;Name=SMEL_011g375470.1;Note=Similar to HCF107: Protein high chlorophyll fluorescent 107 (Arabidopsis thaliana OX%3D3702);Dbxref=Coils:Coil,Gene3D:G3DSA:1.25.40.10,InterPro:IPR003107,InterPro:IPR011990,InterPro:IPR013026,InterPro:IPR019734,MobiDBLite:mobidb-lite,PANTHER:PTHR44917,Pfam:PF13432,ProSiteProfiles:PS50005,ProSiteProfiles:PS50293,SMART:SM00028,SMART:SM00386,SUPERFAMI…	.	SMEL_011g375470.1	0	14	5
SMEL3Ch11	maker	gene	65804519	65805112	4.24	+	.	ID=SMEL_011g375480.1;Name=SMEL_011g375480.1;Note=Similar to ICMTB: Protein-S-isoprenylcysteine O-methyltransferase B (Arabidopsis thaliana OX%3D3702);Dbxref=Gene3D:G3DSA:1.20.120.1630,InterPro:IPR007269,InterPro:IPR025770,PANTHER:PTHR12714,PANTHER:PTHR12714:SF19,Pfam:PF04140,ProSiteProfiles:PS51564;Ontology_term=GO:0004671,GO:0005783,GO:0006481,GO:0016021;	.	SMEL_011g375480.1	0	1	0
SMEL3Ch11	maker	gene	65809267	65814832	.	+	.	ID=SMEL_011g375490.1;Name=SMEL_011g375490.1;Note=Similar to RIBF2: FAD synthetase 2%2C chloroplastic (Arabidopsis thaliana OX%3D3702);Dbxref=Gene3D:G3DSA:3.40.50.620,InterPro:IPR014729,InterPro:IPR015864,PANTHER:PTHR12714,PANTHER:PTHR12714:SF20,Pfam:PF06574,SUPERFAMILY:SSF52374;Ontology_term=GO:0003919,GO:0009231;	.	SMEL_011g375490.1	0	3	4
SMEL3Ch11	maker	gene	65821056	65823634	25.7	+	.	ID=SMEL_011g375500.1;Name=SMEL_011g375500.1;Note=Similar to FBL4: F-box/LRR-repeat protein 4 (Arabidopsis thaliana OX%3D3702);Dbxref=Gene3D:G3DSA:3.80.10.10,InterPro:IPR001611,InterPro:IPR006553,InterPro:IPR032675,InterPro:IPR036047,PANTHER:PTHR13318,PANTHER:PTHR13318:SF26,Pfam:PF13516,SMART:SM00367,SUPERFAMILY:SSF52047,SUPERFAMILY:SSF81383;Ontology_term=GO:0005515;	.	SMEL_011g375500.1	2	13	25
SMEL3Ch11	maker	gene	65827169	65828581	9.42	-	.	ID=SMEL_011g375510.1;Name=SMEL_011g375510.1;Note=Similar to At5g23370: Putative GEM-like protein 8 (Arabidopsis thaliana OX%3D3702);Dbxref=Gene3D:G3DSA:2.30.29.30,InterPro:IPR004182,InterPro:IPR011993,InterPro:IPR037848,PANTHER:PTHR31969,PANTHER:PTHR31969:SF40,Pfam:PF02893,SMART:SM00568;	.	SMEL_011g375510.1	1	3	5
SMEL3Ch11	maker	gene	65830620	65832768	9.22	-	.	ID=SMEL_011g375520.1;Name=SMEL_011g375520.1;Note=Similar to At5g08350: GEM-like protein 4 (Arabidopsis thaliana OX%3D3702);Dbxref=Gene3D:G3DSA:2.30.29.30,InterPro:IPR004182,InterPro:IPR011993,InterPro:IPR037848,PANTHER:PTHR31969,PANTHER:PTHR31969:SF40,Pfam:PF02893,SMART:SM00568;	.	SMEL_011g375520.1	0	3	4
SMEL3Ch11	maker	gene	65835967	65837490	10.3	-	.	ID=SMEL_011g375530.1;Name=SMEL_011g375530.1;Note=Similar to At5g23370: Putative GEM-like protein 8 (Arabidopsis thaliana OX%3D3702);Dbxref=Gene3D:G3DSA:2.30.29.30,InterPro:IPR004182,InterPro:IPR011993,InterPro:IPR037848,PANTHER:PTHR31969,PANTHER:PTHR31969:SF40,Pfam:PF02893,SMART:SM00568;	.	SMEL_011g375530.1	1	7	6
SMEL3Ch11	maker	gene	65842110	65844372	.	-	.	ID=SMEL_011g375540.1;Name=SMEL_011g375540.1;Note=Similar to At5g08350: GEM-like protein 4 (Arabidopsis thaliana OX%3D3702);Dbxref=Gene3D:G3DSA:2.30.29.30,InterPro:IPR004182,InterPro:IPR011993,InterPro:IPR037848,PANTHER:PTHR31969,PANTHER:PTHR31969:SF40,Pfam:PF02893,SMART:SM00568;	.	SMEL_011g375540.1	0	6	10
SMEL3Ch11	maker	gene	65848081	65849372	9.5	-	.	ID=SMEL_011g375550.1;Name=SMEL_011g375550.1;Note=Similar to At5g08350: GEM-like protein 4 (Arabidopsis thaliana OX%3D3702);Dbxref=Gene3D:G3DSA:2.30.29.30,InterPro:IPR004182,InterPro:IPR011993,InterPro:IPR037848,PANTHER:PTHR31969,PANTHER:PTHR31969:SF40,Pfam:PF02893,SMART:SM00568;	.	SMEL_011g375550.1	0	6	9
SMEL3Ch11	maker	gene	65853925	65855105	.	-	.	ID=SMEL_011g375560.1;Name=SMEL_011g375560.1;Note=Similar to At5g23370: Putative GEM-like protein 8 (Arabidopsis thaliana OX%3D3702);Dbxref=Gene3D:G3DSA:2.30.29.30,InterPro:IPR004182,InterPro:IPR011993,InterPro:IPR037848,PANTHER:PTHR31969,PANTHER:PTHR31969:SF40,Pfam:PF02893,SMART:SM00568;	.	SMEL_011g375560.1	2	10	15
SMEL3Ch11	maker	gene	65910960	65914877	.	+	.	ID=SMEL_011g375570.1;Name=SMEL_011g375570.1;Note=Similar to At3g47200: UPF0481 protein At3g47200 (Arabidopsis thaliana OX%3D3702);Dbxref=Coils:Coil,InterPro:IPR004158,MobiDBLite:mobidb-lite,PANTHER:PTHR31549,PANTHER:PTHR31549:SF91,Pfam:PF03140;	.	SMEL_011g375570.1	3	27	118
SMEL3Ch11	maker	gene	65993535	65994072	.	-	.	ID=SMEL_011g375580.1;Name=SMEL_011g375580.1;Note=Protein of unknown function;Dbxref=Gene3D:G3DSA:3.40.630.30,InterPro:IPR016181,PANTHER:PTHR23196,PANTHER:PTHR23196:SF8,SUPERFAMILY:SSF55729;	.	SMEL_011g375580.1	0	0	1
SMEL3Ch11	maker	gene	65996932	65999809	5.49	+	.	ID=SMEL_011g375590.1;Name=SMEL_011g375590.1;Note=Protein of unknown function;Dbxref=PANTHER:PTHR12874,PANTHER:PTHR12874:SF16;	.	SMEL_011g375590.1	0	1	1
SMEL3Ch11	maker	gene	66001965	66003557	.	+	.	ID=SMEL_011g375600.1;Name=SMEL_011g375600.1;Note=Protein of unknown function;Dbxref=InterPro:IPR000477,PANTHER:PTHR19446,PANTHER:PTHR19446:SF406,Pfam:PF00078,ProSiteProfiles:PS50878,SUPERFAMILY:SSF56672;	.	SMEL_011g375600.1	2	16	21
SMEL3Ch11	maker	gene	66007390	66012323	.	+	.	ID=SMEL_011g375610.1;Name=SMEL_011g375610.1;Note=Similar to rpl22: 50S ribosomal protein L22%2C chloroplastic (Marchantia polymorpha OX%3D3197);Dbxref=CDD:cd00336,Gene3D:G3DSA:3.90.470.10,Hamap:MF_01331_B,InterPro:IPR001063,InterPro:IPR005727,InterPro:IPR036394,PANTHER:PTHR13501,PANTHER:PTHR13501:SF9,Pfam:PF00237,SUPERFAMILY:SSF54843;Ontology_term=GO:0003735,GO:0005840,GO:0006412,GO:0015934;	.	SMEL_011g375610.1	0	2	1
SMEL3Ch11	maker	gene	66028987	66030375	19.8	+	.	ID=SMEL_011g375620.1;Name=SMEL_011g375620.1;Note=Similar to At3g47200: UPF0481 protein At3g47200 (Arabidopsis thaliana OX%3D3702);Dbxref=InterPro:IPR004158,PANTHER:PTHR31549,PANTHER:PTHR31549:SF159,Pfam:PF03140;	.	SMEL_011g375620.1	3	19	73
SMEL3Ch11	maker	gene	66030997	66031873	4.85	-	.	ID=SMEL_011g375630.1;Name=SMEL_011g375630.1;Note=Protein of unknown function;Dbxref=CDD:cd18432,Gene3D:G3DSA:3.40.50.10190,InterPro:IPR001357,InterPro:IPR036420,PANTHER:PTHR23196,PANTHER:PTHR23196:SF8,ProSiteProfiles:PS50172,SUPERFAMILY:SSF52113;	.	SMEL_011g375630.1	0	0	0
SMEL3Ch11	maker	gene	66037315	66038970	.	+	.	ID=SMEL_011g375640.1;Name=SMEL_011g375640.1;Note=Similar to BOU: Mitochondrial carnitine/acylcarnitine carrier-like protein (Arabidopsis thaliana OX%3D3702);Dbxref=Gene3D:G3DSA:1.50.40.10,InterPro:IPR018108,InterPro:IPR023395,PANTHER:PTHR45624,PANTHER:PTHR45624:SF29,Pfam:PF00153,ProSiteProfiles:PS50920,SUPERFAMILY:SSF103506;	.	SMEL_011g375640.1	1	2	7
SMEL3Ch11	maker	gene	66041023	66044275	9.23	+	.	ID=SMEL_011g375650.1;Name=SMEL_011g375650.1;Note=Similar to NSFBx: Probable F-box protein At5g04010 (Arabidopsis thaliana OX%3D3702);Dbxref=Gene3D:G3DSA:1.20.1280.50,InterPro:IPR036047,PANTHER:PTHR12874,PANTHER:PTHR12874:SF16,SUPERFAMILY:SSF81383;Ontology_term=GO:0005515;	.	SMEL_011g375650.1	1	7	17
SMEL3Ch11	maker	gene	66047435	66057955	.	+	.	ID=SMEL_011g375660.1;Name=SMEL_011g375660.1;Note=Similar to rpl22: 50S ribosomal protein L22%2C chloroplastic (Marchantia polymorpha OX%3D3197);Dbxref=CDD:cd00336,Gene3D:G3DSA:3.90.470.10,Hamap:MF_01331_B,InterPro:IPR001063,InterPro:IPR005727,InterPro:IPR036394,PANTHER:PTHR13501,PANTHER:PTHR13501:SF9,Pfam:PF00237,SUPERFAMILY:SSF54843,TIGRFAM:TIGR01044;Ontology_term=GO:0003735,GO:0005840,GO:000641…	.	SMEL_011g375660.1	1	1	5
SMEL3Ch11	maker	gene	66062124	66064986	12.4	-	.	ID=SMEL_011g375670.1;Name=SMEL_011g375670.1;Note=Similar to ERD15: Protein EARLY RESPONSIVE TO DEHYDRATION 15 (Arabidopsis thaliana OX%3D3702);Dbxref=InterPro:IPR009818,InterPro:IPR040414,PANTHER:PTHR33790,PANTHER:PTHR33790:SF8,Pfam:PF07145;	.	SMEL_011g375670.1	1	2	4
SMEL3Ch11	maker	gene	66070744	66092917	.	+	.	ID=SMEL_011g375680.1;Name=SMEL_011g375680.1;Note=Similar to HAC1: Histone acetyltransferase HAC1 (Arabidopsis thaliana OX%3D3702);Dbxref=CDD:cd15614,Gene3D:G3DSA:1.20.1020.10,Gene3D:G3DSA:3.30.40.10,Gene3D:G3DSA:3.30.60.90,InterPro:IPR000197,InterPro:IPR000433,InterPro:IPR011011,InterPro:IPR013083,InterPro:IPR013178,InterPro:IPR019786,InterPro:IPR019787,InterPro:IPR031162,InterPro:IPR035898,MobiD…	.	SMEL_011g375680.1	0	8	13
SMEL3Ch11	maker	gene	66097192	66106513	8.18	+	.	ID=SMEL_011g375690.1;Name=SMEL_011g375690.1;Note=Similar to Os02g0137500: Probable histone acetyltransferase HAC-like 1 (Oryza sativa subsp. japonica OX%3D39947);Dbxref=Gene3D:G3DSA:1.20.1020.10,Gene3D:G3DSA:3.30.60.90,InterPro:IPR000197,InterPro:IPR031162,InterPro:IPR035898,PANTHER:PTHR13808,PANTHER:PTHR13808:SF35,Pfam:PF02135,ProSiteProfiles:PS50134,ProSiteProfiles:PS51727,SMART:SM00551,SUPERFA…	.	SMEL_011g375690.1	0	0	2
SMEL3Ch11	maker	gene	66108852	66118922	.	-	.	ID=SMEL_011g375700.1;Name=SMEL_011g375700.1;Note=Similar to SYT2: Synaptotagmin-2 (Arabidopsis thaliana OX%3D3702);Dbxref=Gene3D:G3DSA:2.60.40.150,InterPro:IPR000008,InterPro:IPR031468,InterPro:IPR035892,MobiDBLite:mobidb-lite,PANTHER:PTHR47261,Pfam:PF00168,ProSiteProfiles:PS50004,ProSiteProfiles:PS51847,SMART:SM00239,SUPERFAMILY:SSF49562;Ontology_term=GO:0008289;	.	SMEL_011g375700.1	0	1	3
SMEL3Ch11	maker	gene	66121171	66130367	.	-	.	ID=SMEL_011g375710.1;Name=SMEL_011g375710.1;Note=Similar to ATG9: Autophagy-related protein 9 (Arabidopsis thaliana OX%3D3702);Dbxref=InterPro:IPR007241,MobiDBLite:mobidb-lite,PANTHER:PTHR13038,PANTHER:PTHR13038:SF18,Pfam:PF04109;Ontology_term=GO:0006914;	.	SMEL_011g375710.1	0	1	4
SMEL3Ch11	maker	gene	66157518	66162145	.	+	.	ID=SMEL_011g375720.1;Name=SMEL_011g375720.1;Note=Similar to At1g60630: Inactive leucine-rich repeat receptor-like serine/threonine-protein kinase At1g60630 (Arabidopsis thaliana OX%3D3702);Dbxref=Gene3D:G3DSA:1.10.510.10,Gene3D:G3DSA:3.30.200.20,Gene3D:G3DSA:3.80.10.10,InterPro:IPR000719,InterPro:IPR011009,InterPro:IPR013210,InterPro:IPR032675,MobiDBLite:mobidb-lite,PANTHER:PTHR27008,PANTHER:PTHR…	.	SMEL_011g375720.1	0	4	1
SMEL3Ch11	maker	gene	66168326	66181008	.	+	.	ID=SMEL_011g375730.1;Name=SMEL_011g375730.1;Note=Similar to AGD4: ADP-ribosylation factor GTPase-activating protein AGD4 (Arabidopsis thaliana OX%3D3702);Dbxref=CDD:cd07606,Coils:Coil,Gene3D:G3DSA:1.20.1270.60,InterPro:IPR004148,InterPro:IPR027267,InterPro:IPR035670,PANTHER:PTHR23180,PANTHER:PTHR23180:SF244,Pfam:PF16746,SMART:SM00721,SUPERFAMILY:SSF103657;Ontology_term=GO:0005515,GO:0005737;	.	SMEL_011g375730.1	0	1	0
SMEL3Ch11	maker	gene	66185033	66193040	.	+	.	ID=SMEL_011g375740.1;Name=SMEL_011g375740.1;Note=Similar to AGD2: ADP-ribosylation factor GTPase-activating protein AGD2 (Arabidopsis thaliana OX%3D3702);Dbxref=CDD:cd08204,CDD:cd13250,Coils:Coil,Gene3D:G3DSA:1.25.40.20,Gene3D:G3DSA:3.30.40.160,InterPro:IPR001164,InterPro:IPR001849,InterPro:IPR002110,InterPro:IPR020683,InterPro:IPR036770,InterPro:IPR037278,InterPro:IPR038508,PANTHER:PTHR23180,PAN…	.	SMEL_011g375740.1	0	0	2
SMEL3Ch11	maker	gene	66211542	66215002	10.7	+	.	ID=SMEL_011g375750.1;Name=SMEL_011g375750.1;Note=Similar to GA2OX6: Gibberellin 2-beta-dioxygenase 6 (Oryza sativa subsp. japonica OX%3D39947);Dbxref=Gene3D:G3DSA:2.60.120.330,InterPro:IPR005123,InterPro:IPR026992,InterPro:IPR027443,PANTHER:PTHR10209,PANTHER:PTHR10209:SF642,Pfam:PF03171,Pfam:PF14226,ProSiteProfiles:PS51471,SUPERFAMILY:SSF51197;Ontology_term=GO:0016491,GO:0055114;	.	SMEL_011g375750.1	0	0	1
SMEL3Ch11	maker	gene	66215437	66217115	22.9	-	.	ID=SMEL_011g375760.1;Name=SMEL_011g375760.1;Note=Protein of unknown function;Dbxref=MobiDBLite:mobidb-lite,PANTHER:PTHR36756;	.	SMEL_011g375760.1	0	0	1
SMEL3Ch11	maker	gene	66222527	66223015	8.39	+	.	ID=SMEL_011g375770.1;Name=SMEL_011g375770.1;Note=Similar to AGL62: Agamous-like MADS-box protein AGL62 (Arabidopsis thaliana OX%3D3702);Dbxref=Coils:Coil,Gene3D:G3DSA:3.40.1810.10,InterPro:IPR002100,InterPro:IPR036879,PANTHER:PTHR11945,PANTHER:PTHR11945:SF164,PRINTS:PR00404,Pfam:PF00319,ProSiteProfiles:PS50066,SMART:SM00432,SUPERFAMILY:SSF55455;Ontology_term=GO:0003677,GO:0046983;	.	SMEL_011g375770.1	1	1	3
SMEL3Ch11	maker	gene	66226073	66243448	.	+	.	ID=SMEL_011g375780.1;Name=SMEL_011g375780.1;Note=Similar to RSA1: Protein SHORT ROOT IN SALT MEDIUM 1 (Arabidopsis thaliana OX%3D3702);Dbxref=Coils:Coil,Gene3D:G3DSA:1.10.238.10,InterPro:IPR002048,InterPro:IPR011992,InterPro:IPR025224,InterPro:IPR025954,MobiDBLite:mobidb-lite,PANTHER:PTHR14304,PANTHER:PTHR14304:SF11,Pfam:PF14443,ProSiteProfiles:PS50222,SMART:SM01122,SUPERFAMILY:SSF47473;Ontology_…	.	SMEL_011g375780.1	0	2	3
SMEL3Ch11	maker	gene	66243739	66260492	9.03	-	.	ID=SMEL_011g375790.1;Name=SMEL_011g375790.1;Note=Protein of unknown function;Dbxref=PANTHER:PTHR14000,PANTHER:PTHR14000:SF14;	.	SMEL_011g375790.1	0	1	1
SMEL3Ch11	maker	gene	66276038	66297444	.	+	.	ID=SMEL_011g375800.1;Name=SMEL_011g375800.1;Note=Similar to MED35C: Pre-mRNA-processing protein 40C (Arabidopsis thaliana OX%3D3702);Dbxref=CDD:cd00201,Gene3D:G3DSA:1.10.10.440,Gene3D:G3DSA:2.20.70.10,InterPro:IPR001202,InterPro:IPR002713,InterPro:IPR036020,InterPro:IPR036517,MobiDBLite:mobidb-lite,PANTHER:PTHR15377,PANTHER:PTHR15377:SF3,Pfam:PF00397,Pfam:PF01846,ProSitePatterns:PS01159,ProSitePr…	.	SMEL_011g375800.1	0	5	6
SMEL3Ch11	maker	gene	66282052	66282346	0.52	-	.	ID=SMEL_011g375810.1;Name=SMEL_011g375810.1;Note=Protein of unknown function;Dbxref=MobiDBLite:mobidb-lite;	.	SMEL_011g375810.1	0	1	3
SMEL3Ch11	maker	gene	66302350	66311065	.	+	.	ID=SMEL_011g375820.1;Name=SMEL_011g375820.1;Note=Similar to MED35C: Pre-mRNA-processing protein 40C (Arabidopsis thaliana OX%3D3702);Dbxref=Coils:Coil,Gene3D:G3DSA:1.10.10.440,InterPro:IPR002713,InterPro:IPR036517,MobiDBLite:mobidb-lite,PANTHER:PTHR15377,PANTHER:PTHR15377:SF3,Pfam:PF01846,ProSiteProfiles:PS51676,SMART:SM00441,SUPERFAMILY:SSF81698;	.	SMEL_011g375820.1	0	4	2
SMEL3Ch11	maker	gene	66312038	66314530	17.1	-	.	ID=SMEL_011g375830.1;Name=SMEL_011g375830.1;Note=Protein of unknown function;Dbxref=Coils:Coil,MobiDBLite:mobidb-lite,PANTHER:PTHR35713;	.	SMEL_011g375830.1	0	0	2
SMEL3Ch11	maker	gene	66318261	66327043	.	+	.	ID=SMEL_011g375840.1;Name=SMEL_011g375840.1;Note=Similar to At5g23430: Katanin p80 WD40 repeat-containing subunit B1 homolog (Arabidopsis thaliana OX%3D3702);Dbxref=CDD:cd00200,Gene3D:G3DSA:2.130.10.10,Hamap:MF_03022,InterPro:IPR001680,InterPro:IPR015943,InterPro:IPR017986,InterPro:IPR019775,InterPro:IPR020472,InterPro:IPR026962,InterPro:IPR028021,InterPro:IPR036322,PANTHER:PTHR19845,PANTHER:PTHR…	.	SMEL_011g375840.1	0	3	2
SMEL3Ch11	maker	gene	66328029	66334199	.	-	.	ID=SMEL_011g375850.1;Name=SMEL_011g375850.1;Note=Similar to AGAL1: Alpha-galactosidase 1 (Arabidopsis thaliana OX%3D3702);Dbxref=CDD:cd14792,Gene3D:G3DSA:2.60.40.1180,Gene3D:G3DSA:3.20.20.70,InterPro:IPR000111,InterPro:IPR002241,InterPro:IPR013780,InterPro:IPR013785,InterPro:IPR017853,InterPro:IPR041233,PANTHER:PTHR11452,PANTHER:PTHR11452:SF33,PRINTS:PR00740,Pfam:PF16499,Pfam:PF17801,ProSitePatte…	.	SMEL_011g375850.1	1	2	1
SMEL3Ch11	maker	gene	66337259	66342928	39.4	-	.	ID=SMEL_011g375860.1;Name=SMEL_011g375860.1;Note=Similar to Pyruvate kinase%2C cytosolic isozyme (Solanum tuberosum OX%3D4113);Dbxref=CDD:cd00288,Gene3D:G3DSA:2.40.33.10,Gene3D:G3DSA:3.20.20.60,Gene3D:G3DSA:3.40.1380.20,InterPro:IPR001697,InterPro:IPR011037,InterPro:IPR015793,InterPro:IPR015795,InterPro:IPR015806,InterPro:IPR015813,InterPro:IPR018209,InterPro:IPR036918,InterPro:IPR040442,PANTHER:…	.	SMEL_011g375860.1	0	6	0
SMEL3Ch11	maker	gene	66348224	66352644	4.24	-	.	ID=SMEL_011g375870.1;Name=SMEL_011g375870.1;Note=Similar to At5g63670: Transcription elongation factor SPT4 homolog 2 (Arabidopsis thaliana OX%3D3702);Dbxref=CDD:cd07973,Gene3D:G3DSA:3.30.40.210,InterPro:IPR009287,InterPro:IPR022800,InterPro:IPR029040,InterPro:IPR038510,PANTHER:PTHR12882,PANTHER:PTHR12882:SF4,PIRSF:PIRSF025023,Pfam:PF06093,SMART:SM01389,SUPERFAMILY:SSF63393;Ontology_term=GO:00056…	.	SMEL_011g375870.1	0	0	1
SMEL3Ch11	maker	gene	66359288	66368369	.	+	.	ID=SMEL_011g375880.1;Name=SMEL_011g375880.1;Note=Similar to HSK: Homoserine kinase (Arabidopsis thaliana OX%3D3702);Dbxref=Gene3D:G3DSA:3.30.230.10,Gene3D:G3DSA:3.30.70.890,Hamap:MF_00384,InterPro:IPR000870,InterPro:IPR006203,InterPro:IPR006204,InterPro:IPR013750,InterPro:IPR014721,InterPro:IPR020568,InterPro:IPR036554,MobiDBLite:mobidb-lite,PANTHER:PTHR20861,PANTHER:PTHR20861:SF1,PRINTS:PR00958,…	.	SMEL_011g375880.1	2	6	28
SMEL3Ch11	maker	gene	66368481	66368990	9.08	+	.	ID=SMEL_011g375890.1;Name=SMEL_011g375890.1;Note=Similar to HSK: Homoserine kinase (Arabidopsis thaliana OX%3D3702);Dbxref=Gene3D:G3DSA:3.30.70.890,InterPro:IPR013750,InterPro:IPR036554,PANTHER:PTHR20861,PRINTS:PR00958,Pfam:PF08544,SUPERFAMILY:SSF55060;	.	SMEL_011g375890.1	2	1	0
SMEL3Ch11	maker	gene	66373647	66376655	.	+	.	ID=SMEL_011g375900.1;Name=SMEL_011g375900.1;Note=Similar to TKPR1: Tetraketide alpha-pyrone reductase 1 (Arabidopsis thaliana OX%3D3702);Dbxref=CDD:cd08958,Gene3D:G3DSA:3.40.50.720,InterPro:IPR001509,InterPro:IPR033267,InterPro:IPR036291,PANTHER:PTHR10366,PANTHER:PTHR10366:SF657,Pfam:PF01370,SUPERFAMILY:SSF51735;Ontology_term=GO:0003824,GO:0009555,GO:0050662,GO:0080110;	.	SMEL_011g375900.1	0	2	2
SMEL3Ch11	maker	gene	66378243	66379830	.	-	.	ID=SMEL_011g375910.1;Name=SMEL_011g375910.1;Note=Protein of unknown function;Dbxref=CDD:cd00403,Gene3D:G3DSA:3.40.50.790,InterPro:IPR016095,InterPro:IPR023674,InterPro:IPR028364,PANTHER:PTHR23105,PANTHER:PTHR23105:SF132,Pfam:PF00687,SUPERFAMILY:SSF56808;	.	SMEL_011g375910.1	0	2	1
SMEL3Ch11	maker	gene	66380337	66383472	13.3	+	.	ID=SMEL_011g375920.1;Name=SMEL_011g375920.1;Note=Protein of unknown function;Dbxref=Coils:Coil,MobiDBLite:mobidb-lite,PANTHER:PTHR36767,PANTHER:PTHR36767:SF1;	.	SMEL_011g375920.1	0	0	0
SMEL3Ch11	maker	gene	66384225	66386486	8.1	+	.	ID=SMEL_011g375930.1;Name=SMEL_011g375930.1;Note=Similar to RPS26A: 40S ribosomal protein S26-1 (Arabidopsis thaliana OX%3D3702);Dbxref=Gene3D:G3DSA:3.30.1740.20,InterPro:IPR000892,InterPro:IPR038551,MobiDBLite:mobidb-lite,PANTHER:PTHR12538,PANTHER:PTHR12538:SF16,Pfam:PF01283,ProSitePatterns:PS00733;Ontology_term=GO:0003735,GO:0005840,GO:0006412;	.	SMEL_011g375930.1	0	0	0
SMEL3Ch11	maker	gene	66387939	66390599	.	+	.	ID=SMEL_011g375940.1;Name=SMEL_011g375940.1;Note=Similar to HMGB7: High mobility group B protein 7 (Arabidopsis thaliana OX%3D3702);Dbxref=CDD:cd01390,Gene3D:G3DSA:1.10.30.10,InterPro:IPR009071,InterPro:IPR036910,MobiDBLite:mobidb-lite,PANTHER:PTHR47658,PANTHER:PTHR47658:SF1,Pfam:PF00505,ProSiteProfiles:PS50118,SMART:SM00398,SUPERFAMILY:SSF47095;	.	SMEL_011g375940.1	2	4	2
SMEL3Ch11	maker	gene	66390752	66392548	28	-	.	ID=SMEL_011g375950.1;Name=SMEL_011g375950.1;Note=Similar to PXC2: Leucine-rich repeat receptor-like protein kinase PXC2 (Arabidopsis thaliana OX%3D3702);Dbxref=Gene3D:G3DSA:3.80.10.10,InterPro:IPR001611,InterPro:IPR003591,InterPro:IPR013210,InterPro:IPR032675,PANTHER:PTHR27000,PANTHER:PTHR27000:SF640,PRINTS:PR00019,Pfam:PF08263,Pfam:PF13855,SMART:SM00365,SMART:SM00369,SUPERFAMILY:SSF52058;Ontolog…	.	SMEL_011g375950.1	0	3	0
SMEL3Ch11	maker	gene	66410340	66410867	.	-	.	ID=SMEL_011g375960.1;Name=SMEL_011g375960.1;Note=Similar to rpoB: DNA-directed RNA polymerase subunit beta (Solanum lycopersicum OX%3D4081);Dbxref=Gene3D:G3DSA:2.30.150.10,Gene3D:G3DSA:3.90.1100.10,InterPro:IPR007645,InterPro:IPR015712,InterPro:IPR042107,PANTHER:PTHR20856,PANTHER:PTHR20856:SF25,Pfam:PF04565,SUPERFAMILY:SSF64484;Ontology_term=GO:0003677,GO:0003899,GO:0006351,GO:0032549;	.	SMEL_011g375960.1	1	3	14
SMEL3Ch11	maker	gene	66418919	66425512	.	-	.	ID=SMEL_011g375970.1;Name=SMEL_011g375970.1;Note=Similar to FRL3: FRIGIDA-like protein 3 (Arabidopsis thaliana OX%3D3702);Dbxref=InterPro:IPR012474,MobiDBLite:mobidb-lite,PANTHER:PTHR31791,PANTHER:PTHR31791:SF41,Pfam:PF07899;	.	SMEL_011g375970.1	0	2	7
SMEL3Ch11	maker	gene	66431299	66432723	21.3	-	.	ID=SMEL_011g375980.1;Name=SMEL_011g375980.1;Note=Similar to ASPG2: Protein ASPARTIC PROTEASE IN GUARD CELL 2 (Arabidopsis thaliana OX%3D3702);Dbxref=Gene3D:G3DSA:2.40.70.10,InterPro:IPR001461,InterPro:IPR021109,InterPro:IPR032799,InterPro:IPR032861,InterPro:IPR033121,PANTHER:PTHR13683,PANTHER:PTHR13683:SF265,Pfam:PF14541,Pfam:PF14543,ProSiteProfiles:PS51767,SUPERFAMILY:SSF50630;Ontology_term=GO:0…	.	SMEL_011g375980.1	0	7	3
SMEL3Ch11	maker	gene	66440487	66451339	.	-	.	ID=SMEL_011g375990.1;Name=SMEL_011g375990.1;Note=Similar to PRMT6: Probable protein arginine N-methyltransferase 6 (Arabidopsis thaliana OX%3D3702);Dbxref=CDD:cd02440,Gene3D:G3DSA:3.40.50.150,InterPro:IPR025799,InterPro:IPR029063,MobiDBLite:mobidb-lite,PANTHER:PTHR11006,PANTHER:PTHR11006:SF70,Pfam:PF06325,ProSiteProfiles:PS51678,SUPERFAMILY:SSF53335;Ontology_term=GO:0006479,GO:0008168;	.	SMEL_011g375990.1	0	7	6
SMEL3Ch11	maker	gene	66843341	66847854	15.7	+	.	ID=SMEL_011g376000.1;Name=SMEL_011g376000.1;Note=Similar to At3g47200: UPF0481 protein At3g47200 (Arabidopsis thaliana OX%3D3702);Dbxref=Coils:Coil,InterPro:IPR004158,PANTHER:PTHR31549,PANTHER:PTHR31549:SF91,Pfam:PF03140;	.	SMEL_011g376000.1	13	38	111
SMEL3Ch11	maker	gene	66904098	66907952	.	-	.	ID=SMEL_011g376010.1;Name=SMEL_011g376010.1;Note=Protein of unknown function;Dbxref=MobiDBLite:mobidb-lite;	.	SMEL_011g376010.1	1	4	1
SMEL3Ch11	maker	gene	66910203	66913943	.	-	.	ID=SMEL_011g376020.1;Name=SMEL_011g376020.1;Note=Protein of unknown function;Dbxref=Gene3D:G3DSA:3.40.1190.10,Gene3D:G3DSA:3.40.1390.10,Gene3D:G3DSA:3.90.190.20,Hamap:MF_02019,InterPro:IPR004101,InterPro:IPR005863,InterPro:IPR013221,InterPro:IPR035911,InterPro:IPR036565,InterPro:IPR036615,PANTHER:PTHR43024,Pfam:PF02875,Pfam:PF08245,SUPERFAMILY:SSF53244,SUPERFAMILY:SSF53623,SUPERFAMILY:SSF63418,TI…	.	SMEL_011g376020.1	4	16	27
SMEL3Ch11	maker	gene	66915644	66917965	.	-	.	ID=SMEL_011g376030.1;Name=SMEL_011g376030.1;Note=Similar to SRM1: Transcription factor SRM1 (Arabidopsis thaliana OX%3D3702);Dbxref=CDD:cd00167,Gene3D:G3DSA:1.10.10.60,InterPro:IPR001005,InterPro:IPR009057,MobiDBLite:mobidb-lite,PANTHER:PTHR44191,PANTHER:PTHR44191:SF21,SMART:SM00717,SUPERFAMILY:SSF46689;Ontology_term=GO:0003677;	.	SMEL_011g376030.1	0	5	16
SMEL3Ch11	maker	gene	66921117	66926052	.	-	.	ID=SMEL_011g376040.1;Name=SMEL_011g376040.1;Note=Similar to At3g47200: UPF0481 protein At3g47200 (Arabidopsis thaliana OX%3D3702);Dbxref=InterPro:IPR004158,PANTHER:PTHR31549,PANTHER:PTHR31549:SF91,Pfam:PF03140;	.	SMEL_011g376040.1	2	3	5
SMEL3Ch11	maker	gene	66950046	66952245	.	-	.	ID=SMEL_011g376050.1;Name=SMEL_011g376050.1;Note=Similar to At3g23325: Uncharacterized protein At3g23325 (Arabidopsis thaliana OX%3D3702);Dbxref=InterPro:IPR009846,PANTHER:PTHR20978,PANTHER:PTHR20978:SF1,Pfam:PF07189;	.	SMEL_011g376050.1	0	2	2
SMEL3Ch11	maker	gene	66983769	66986090	11.5	-	.	ID=SMEL_011g376060.1;Name=SMEL_011g376060.1;Note=Protein of unknown function;Dbxref=Gene3D:G3DSA:3.40.1190.10,Gene3D:G3DSA:3.90.190.20,InterPro:IPR004101,InterPro:IPR036565,InterPro:IPR036615,PANTHER:PTHR43024,Pfam:PF02875,SUPERFAMILY:SSF53244,SUPERFAMILY:SSF53623;Ontology_term=GO:0005524,GO:0009058,GO:0016874;	.	SMEL_011g376060.1	0	3	10
SMEL3Ch11	maker	gene	67007254	67010565	.	-	.	ID=SMEL_011g376070.1;Name=SMEL_011g376070.1;Note=Similar to At3g47200: UPF0481 protein At3g47200 (Arabidopsis thaliana OX%3D3702);Dbxref=Coils:Coil,InterPro:IPR004158,PANTHER:PTHR31549,PANTHER:PTHR31549:SF91,Pfam:PF03140;	.	SMEL_011g376070.1	0	2	9
SMEL3Ch11	maker	gene	67025173	67028281	2.79	-	.	ID=SMEL_011g376080.1;Name=SMEL_011g376080.1;Note=Similar to At4g14342: Uncharacterized protein At4g14342 (Arabidopsis thaliana OX%3D3702);Dbxref=InterPro:IPR009846,InterPro:IPR017089,PANTHER:PTHR20978,PANTHER:PTHR20978:SF2,PIRSF:PIRSF037010,Pfam:PF07189;Ontology_term=GO:0000398;	.	SMEL_011g376080.1	1	3	4
SMEL3Ch11	maker	gene	67032970	67034628	8.67	-	.	ID=SMEL_011g376090.1;Name=SMEL_011g376090.1;Note=Protein of unknown function;Dbxref=Gene3D:G3DSA:3.40.1190.10,InterPro:IPR013221,InterPro:IPR036565,PANTHER:PTHR43024,Pfam:PF08245,SUPERFAMILY:SSF53623;Ontology_term=GO:0005524,GO:0009058;	.	SMEL_011g376090.1	0	2	10
SMEL3Ch11	maker	gene	67036346	67038850	.	-	.	ID=SMEL_011g376100.1;Name=SMEL_011g376100.1;Note=Similar to SRM1: Transcription factor SRM1 (Arabidopsis thaliana OX%3D3702);Dbxref=CDD:cd00167,Gene3D:G3DSA:1.10.10.60,InterPro:IPR001005,InterPro:IPR006447,InterPro:IPR009057,InterPro:IPR017930,MobiDBLite:mobidb-lite,PANTHER:PTHR44191,PANTHER:PTHR44191:SF21,Pfam:PF00249,ProSiteProfiles:PS51294,SMART:SM00717,SUPERFAMILY:SSF46689,TIGRFAM:TIGR01557;O…	.	SMEL_011g376100.1	2	4	7
SMEL3Ch11	maker	gene	67081471	67082364	.	+	.	ID=SMEL_011g376110.1;Name=SMEL_011g376110.1;Note=Similar to At3g02645: Putative UPF0481 protein At3g02645 (Arabidopsis thaliana OX%3D3702);Dbxref=InterPro:IPR004158,PANTHER:PTHR31549,PANTHER:PTHR31549:SF91,Pfam:PF03140;	.	SMEL_011g376110.1	1	1	5
SMEL3Ch11	maker	gene	67112765	67113886	11	-	.	ID=SMEL_011g376120.1;Name=SMEL_011g376120.1;Note=Similar to At3g47200: UPF0481 protein At3g47200 (Arabidopsis thaliana OX%3D3702);Dbxref=InterPro:IPR004158,PANTHER:PTHR31549,PANTHER:PTHR31549:SF91,Pfam:PF03140;	.	SMEL_011g376120.1	4	19	65
SMEL3Ch11	maker	gene	67130644	67134710	.	-	.	ID=SMEL_011g376130.1;Name=SMEL_011g376130.1;Note=Similar to At3g23325: Uncharacterized protein At3g23325 (Arabidopsis thaliana OX%3D3702);Dbxref=InterPro:IPR009846,InterPro:IPR017089,PANTHER:PTHR20978,PANTHER:PTHR20978:SF2,PIRSF:PIRSF037010,Pfam:PF07189;Ontology_term=GO:0000398;	.	SMEL_011g376130.1	1	1	1
SMEL3Ch11	maker	gene	67136019	67139412	.	-	.	ID=SMEL_011g376140.1;Name=SMEL_011g376140.1;Note=Protein of unknown function;Dbxref=Gene3D:G3DSA:3.40.1190.10,Gene3D:G3DSA:3.40.1390.10,Gene3D:G3DSA:3.90.190.20,InterPro:IPR013221,InterPro:IPR035911,InterPro:IPR036565,InterPro:IPR036615,PANTHER:PTHR43024,Pfam:PF08245,SUPERFAMILY:SSF53244,SUPERFAMILY:SSF53623,SUPERFAMILY:SSF63418;Ontology_term=GO:0005524,GO:0009058,GO:0016874;	.	SMEL_011g376140.1	3	5	13
SMEL3Ch11	maker	gene	67142030	67142641	5.13	-	.	ID=SMEL_011g376150.1;Name=SMEL_011g376150.1;Note=Similar to SRM1: Transcription factor SRM1 (Arabidopsis thaliana OX%3D3702);Dbxref=CDD:cd00167,Gene3D:G3DSA:1.10.10.60,InterPro:IPR001005,InterPro:IPR006447,InterPro:IPR009057,PANTHER:PTHR44191,PANTHER:PTHR44191:SF21,Pfam:PF00249,SUPERFAMILY:SSF46689,TIGRFAM:TIGR01557;Ontology_term=GO:0003677;	.	SMEL_011g376150.1	0	0	0
SMEL3Ch11	maker	gene	67152317	67152825	.	-	.	ID=SMEL_011g376160.1;Name=SMEL_011g376160.1;Note=Protein of unknown function;Dbxref=InterPro:IPR004158,PANTHER:PTHR31549,PANTHER:PTHR31549:SF91,Pfam:PF03140;	.	SMEL_011g376160.1	1	5	38
SMEL3Ch11	maker	gene	67152924	67153511	.	-	.	ID=SMEL_011g376170.1;Name=SMEL_011g376170.1;Note=Similar to At3g02645: Putative UPF0481 protein At3g02645 (Arabidopsis thaliana OX%3D3702);Dbxref=Coils:Coil,InterPro:IPR004158,PANTHER:PTHR31549,PANTHER:PTHR31549:SF91,Pfam:PF03140;	.	SMEL_011g376170.1	0	4	7
SMEL3Ch11	maker	gene	67158560	67162553	.	-	.	ID=SMEL_011g376180.1;Name=SMEL_011g376180.1;Note=Similar to At3g47200: UPF0481 protein At3g47200 (Arabidopsis thaliana OX%3D3702);Dbxref=Coils:Coil,InterPro:IPR004158,PANTHER:PTHR31549,PANTHER:PTHR31549:SF91,Pfam:PF03140;	.	SMEL_011g376180.1	0	7	33
SMEL3Ch11	maker	gene	67178626	67184569	.	-	.	ID=SMEL_011g376190.1;Name=SMEL_011g376190.1;Note=Similar to At3g47200: UPF0481 protein At3g47200 (Arabidopsis thaliana OX%3D3702);Dbxref=Gene3D:G3DSA:3.90.190.20,InterPro:IPR004101,InterPro:IPR004158,InterPro:IPR036615,PANTHER:PTHR31549,PANTHER:PTHR31549:SF91,Pfam:PF02875,Pfam:PF03140,SUPERFAMILY:SSF53244;Ontology_term=GO:0005524,GO:0009058,GO:0016874;	.	SMEL_011g376190.1	0	7	8
SMEL3Ch11	maker	gene	67207858	67209016	.	+	.	ID=SMEL_011g376200.1;Name=SMEL_011g376200.1;Note=Similar to At3g47200: UPF0481 protein At3g47200 (Arabidopsis thaliana OX%3D3702);Dbxref=InterPro:IPR004158,PANTHER:PTHR31549,PANTHER:PTHR31549:SF91,Pfam:PF03140;	.	SMEL_011g376200.1	1	6	14
SMEL3Ch11	maker	gene	67212819	67215379	.	-	.	ID=SMEL_011g376210.1;Name=SMEL_011g376210.1;Note=Similar to PP2B12: Putative F-box protein PP2-B12 (Arabidopsis thaliana OX%3D3702);Dbxref=InterPro:IPR025886,PANTHER:PTHR32278,PANTHER:PTHR32278:SF67,Pfam:PF14299;	.	SMEL_011g376210.1	1	3	12
SMEL3Ch11	maker	gene	67266954	67267590	7.69	-	.	ID=SMEL_011g376220.1;Name=SMEL_011g376220.1;Note=Similar to PP2B11: F-box protein PP2-B11 (Arabidopsis thaliana OX%3D3702);Dbxref=InterPro:IPR025886,PANTHER:PTHR32278,PANTHER:PTHR32278:SF67,Pfam:PF14299;	.	SMEL_011g376220.1	0	3	4
SMEL3Ch11	maker	gene	67304271	67305158	7.71	-	.	ID=SMEL_011g376230.1;Name=SMEL_011g376230.1;Note=Similar to PP2B11: F-box protein PP2-B11 (Arabidopsis thaliana OX%3D3702);Dbxref=InterPro:IPR025886,PANTHER:PTHR32278,PANTHER:PTHR32278:SF67,Pfam:PF14299;	.	SMEL_011g376230.1	0	1	14
SMEL3Ch11	maker	gene	67370715	67372994	14.8	-	.	ID=SMEL_011g376240.1;Name=SMEL_011g376240.1;Note=Protein of unknown function;Dbxref=Gene3D:G3DSA:3.40.1190.10,Gene3D:G3DSA:3.90.190.20,InterPro:IPR004101,InterPro:IPR036565,InterPro:IPR036615,PANTHER:PTHR43024,Pfam:PF02875,SUPERFAMILY:SSF53244,SUPERFAMILY:SSF53623;Ontology_term=GO:0005524,GO:0009058,GO:0016874;	.	SMEL_011g376240.1	0	3	7
SMEL3Ch11	maker	gene	67375759	67378096	13	-	.	ID=SMEL_011g376250.1;Name=SMEL_011g376250.1;Note=Similar to SRM1: Transcription factor SRM1 (Arabidopsis thaliana OX%3D3702);Dbxref=CDD:cd00167,Gene3D:G3DSA:1.10.10.60,InterPro:IPR001005,InterPro:IPR006447,InterPro:IPR009057,InterPro:IPR017930,PANTHER:PTHR44191,PANTHER:PTHR44191:SF21,Pfam:PF00249,ProSiteProfiles:PS51294,SMART:SM00717,SUPERFAMILY:SSF46689,TIGRFAM:TIGR01557;Ontology_term=GO:0003677;	.	SMEL_011g376250.1	2	3	6
SMEL3Ch11	maker	gene	67427983	67429419	.	-	.	ID=SMEL_011g376260.1;Name=SMEL_011g376260.1;Note=Similar to PAB1: Proteasome subunit alpha type-2 (Oryza sativa subsp. indica OX%3D39946);Dbxref=Gene3D:G3DSA:3.60.20.10,InterPro:IPR001353,InterPro:IPR029055,MobiDBLite:mobidb-lite,PANTHER:PTHR11599,PANTHER:PTHR11599:SF137,Pfam:PF00227,SUPERFAMILY:SSF56235;Ontology_term=GO:0004298,GO:0005839,GO:0051603;	.	SMEL_011g376260.1	0	1	6
SMEL3Ch11	maker	gene	67430548	67433906	.	-	.	ID=SMEL_011g376270.1;Name=SMEL_011g376270.1;Note=Similar to At3g02645: Putative UPF0481 protein At3g02645 (Arabidopsis thaliana OX%3D3702);Dbxref=InterPro:IPR004158,PANTHER:PTHR31549,PANTHER:PTHR31549:SF91,Pfam:PF03140;	.	SMEL_011g376270.1	2	3	14
SMEL3Ch11	maker	gene	67456575	67459027	.	-	.	ID=SMEL_011g376280.1;Name=SMEL_011g376280.1;Note=Similar to At4g14342: Uncharacterized protein At4g14342 (Arabidopsis thaliana OX%3D3702);Dbxref=InterPro:IPR009846,InterPro:IPR017089,PANTHER:PTHR20978,PANTHER:PTHR20978:SF2,PIRSF:PIRSF037010,Pfam:PF07189;Ontology_term=GO:0000398;	.	SMEL_011g376280.1	0	3	2
SMEL3Ch11	maker	gene	67460355	67464103	.	-	.	ID=SMEL_011g376290.1;Name=SMEL_011g376290.1;Note=Protein of unknown function;Dbxref=Gene3D:G3DSA:3.40.1190.10,Gene3D:G3DSA:3.40.1390.10,Gene3D:G3DSA:3.90.190.20,Hamap:MF_02019,InterPro:IPR004101,InterPro:IPR005863,InterPro:IPR013221,InterPro:IPR035911,InterPro:IPR036565,InterPro:IPR036615,PANTHER:PTHR43024,Pfam:PF02875,Pfam:PF08245,SUPERFAMILY:SSF53244,SUPERFAMILY:SSF53623,SUPERFAMILY:SSF63418,TI…	.	SMEL_011g376290.1	3	33	44
SMEL3Ch11	maker	gene	67472190	67475072	.	-	.	ID=SMEL_011g376300.1;Name=SMEL_011g376300.1;Note=Similar to At3g47200: UPF0481 protein At3g47200 (Arabidopsis thaliana OX%3D3702);Dbxref=InterPro:IPR004158,PANTHER:PTHR31549,PANTHER:PTHR31549:SF91,Pfam:PF03140;	.	SMEL_011g376300.1	0	4	20
SMEL3Ch11	maker	gene	67508737	67511986	.	-	.	ID=SMEL_011g376310.1;Name=SMEL_011g376310.1;Note=Protein of unknown function;Dbxref=Gene3D:G3DSA:3.40.1190.10,Gene3D:G3DSA:3.90.190.20,InterPro:IPR004101,InterPro:IPR013221,InterPro:IPR036565,InterPro:IPR036615,PANTHER:PTHR43024,Pfam:PF02875,Pfam:PF08245,SUPERFAMILY:SSF53244,SUPERFAMILY:SSF53623;Ontology_term=GO:0005524,GO:0009058,GO:0016874;	.	SMEL_011g376310.1	1	8	10
SMEL3Ch11	maker	gene	67512124	67512261	0.89	-	.	ID=SMEL_011g376320.1;Name=SMEL_011g376320.1;Note=Protein of unknown function;Dbxref=MobiDBLite:mobidb-lite;	.	SMEL_011g376320.1	0	1	6
SMEL3Ch11	maker	gene	67514211	67516406	16	-	.	ID=SMEL_011g376330.1;Name=SMEL_011g376330.1;Note=Similar to SRM1: Transcription factor SRM1 (Arabidopsis thaliana OX%3D3702);Dbxref=CDD:cd00167,Gene3D:G3DSA:1.10.10.60,InterPro:IPR001005,InterPro:IPR006447,InterPro:IPR009057,InterPro:IPR017930,MobiDBLite:mobidb-lite,PANTHER:PTHR44191,PANTHER:PTHR44191:SF21,Pfam:PF00249,ProSiteProfiles:PS51294,SMART:SM00717,SUPERFAMILY:SSF46689,TIGRFAM:TIGR01557;O…	.	SMEL_011g376330.1	2	11	18
SMEL3Ch11	maker	gene	67546728	67548678	.	-	.	ID=SMEL_011g376340.1;Name=SMEL_011g376340.1;Note=Similar to At3g02645: Putative UPF0481 protein At3g02645 (Arabidopsis thaliana OX%3D3702);Dbxref=Coils:Coil,InterPro:IPR004158,PANTHER:PTHR31549,PANTHER:PTHR31549:SF91,Pfam:PF03140;	.	SMEL_011g376340.1	1	13	24
SMEL3Ch11	maker	gene	67558726	67560897	.	+	.	ID=SMEL_011g376350.1;Name=SMEL_011g376350.1;Note=Similar to At3g47200: UPF0481 protein At3g47200 (Arabidopsis thaliana OX%3D3702);Dbxref=InterPro:IPR004158,PANTHER:PTHR31549,PANTHER:PTHR31549:SF91,Pfam:PF03140;	.	SMEL_011g376350.1	1	15	43
SMEL3Ch11	maker	gene	67561584	67566102	2.02	-	.	ID=SMEL_011g376360.1;Name=SMEL_011g376360.1;Note=Similar to At4g14342: Uncharacterized protein At4g14342 (Arabidopsis thaliana OX%3D3702);Dbxref=InterPro:IPR009846,PANTHER:PTHR20978,PANTHER:PTHR20978:SF2,Pfam:PF07189;	.	SMEL_011g376360.1	2	5	0
SMEL3Ch11	maker	gene	67579118	67583360	.	-	.	ID=SMEL_011g376370.1;Name=SMEL_011g376370.1;Note=Similar to SAP11: Zinc finger AN1 and C2H2 domain-containing stress-associated protein 11 (Arabidopsis thaliana OX%3D3702);Dbxref=Gene3D:G3DSA:3.30.160.60,Gene3D:G3DSA:4.10.1110.10,InterPro:IPR000058,InterPro:IPR013087,InterPro:IPR035896,MobiDBLite:mobidb-lite,PANTHER:PTHR14677,PANTHER:PTHR14677:SF28,Pfam:PF01428,Pfam:PF13894,ProSitePatterns:PS0002…	.	SMEL_011g376370.1
SMEL3Ch11	maker	gene	67584592	67592632	.	-	.	ID=SMEL_011g376380.1;Name=SMEL_011g376380.1;Note=Similar to Xyl2: Beta-xylosidase/alpha-L-arabinofuranosidase 2 (Medicago sativa subsp. varia OX%3D36902);Dbxref=Gene3D:G3DSA:3.20.20.300,Gene3D:G3DSA:3.40.50.1700,InterPro:IPR001764,InterPro:IPR002772,InterPro:IPR017853,InterPro:IPR036881,InterPro:IPR036962,PANTHER:PTHR30620,PANTHER:PTHR30620:SF91,PRINTS:PR00133,Pfam:PF00933,Pfam:PF01915,SUPERFAMIL…	.	SMEL_011g376380.1
SMEL3Ch11	maker	gene	67629776	67633309	39.2	-	.	ID=SMEL_011g376390.1;Name=SMEL_011g376390.1;Note=Similar to RGA1: Putative disease resistance protein RGA1 (Solanum bulbocastanum OX%3D147425);Dbxref=CDD:cd14798,CDD:cd17876,Coils:Coil,Gene3D:G3DSA:3.40.50.300,Gene3D:G3DSA:3.80.10.10,InterPro:IPR001611,InterPro:IPR002182,InterPro:IPR027417,InterPro:IPR032675,InterPro:IPR038005,InterPro:IPR041118,PANTHER:PTHR23155,PANTHER:PTHR23155:SF1069,PRINTS:P…	.	SMEL_011g376390.1	1	15	43
SMEL3Ch11	maker	gene	67634717	67637623	42.8	+	.	ID=SMEL_011g376400.1;Name=SMEL_011g376400.1;Note=Similar to RGA4: Putative disease resistance protein RGA4 (Solanum bulbocastanum OX%3D147425);Dbxref=Coils:Coil,Gene3D:G3DSA:3.40.50.300,Gene3D:G3DSA:3.80.10.10,InterPro:IPR002182,InterPro:IPR027417,InterPro:IPR032675,PANTHER:PTHR23155,PANTHER:PTHR23155:SF860,PRINTS:PR00364,Pfam:PF00931,SUPERFAMILY:SSF52058,SUPERFAMILY:SSF52540;Ontology_term=GO:004…	.	SMEL_011g376400.1	4	50	68
SMEL3Ch11	maker	gene	67640307	67671963	.	-	.	ID=SMEL_011g376410.1;Name=SMEL_011g376410.1;Note=Similar to PXM16: Insulin-degrading enzyme-like 1%2C peroxisomal (Arabidopsis thaliana OX%3D3702);Dbxref=Gene3D:G3DSA:3.30.830.10,InterPro:IPR001431,InterPro:IPR007863,InterPro:IPR011249,InterPro:IPR011765,InterPro:IPR032632,PANTHER:PTHR43690,PANTHER:PTHR43690:SF23,Pfam:PF00675,Pfam:PF05193,Pfam:PF16187,ProSitePatterns:PS00143,SUPERFAMILY:SSF63411;…	.	SMEL_011g376410.1	0	11	18
SMEL3Ch11	maker	gene	67675507	67681440	.	-	.	ID=SMEL_011g376420.1;Name=SMEL_011g376420.1;Note=Protein of unknown function;Dbxref=Gene3D:G3DSA:2.60.120.260,InterPro:IPR006946,InterPro:IPR008979,PANTHER:PTHR31265,PANTHER:PTHR31265:SF22,Pfam:PF04862;	.	SMEL_011g376420.1	0	9	11
SMEL3Ch11	maker	gene	67709452	67712992	51.1	+	.	ID=SMEL_011g376430.1;Name=SMEL_011g376430.1;Note=Similar to PXC3: Leucine-rich repeat receptor-like tyrosine-protein kinase PXC3 (Arabidopsis thaliana OX%3D3702);Dbxref=Gene3D:G3DSA:1.10.510.10,Gene3D:G3DSA:3.30.200.20,Gene3D:G3DSA:3.80.10.10,InterPro:IPR000719,InterPro:IPR001245,InterPro:IPR001611,InterPro:IPR003591,InterPro:IPR008266,InterPro:IPR011009,InterPro:IPR032675,PANTHER:PTHR27000,PANTH…	.	SMEL_011g376430.1	0	12	7
SMEL3Ch11	maker	gene	67713605	67719549	.	-	.	ID=SMEL_011g376440.1;Name=SMEL_011g376440.1;Note=Similar to Putative anthocyanidin reductase (Ginkgo biloba OX%3D3311);Dbxref=Gene3D:G3DSA:3.40.50.720,InterPro:IPR001509,InterPro:IPR036291,PANTHER:PTHR10366,PANTHER:PTHR10366:SF632,Pfam:PF01370,SUPERFAMILY:SSF51735;Ontology_term=GO:0003824,GO:0050662;	.	SMEL_011g376440.1	0	7	25
SMEL3Ch11	maker	gene	67720933	67721278	.	-	.	ID=SMEL_011g376450.1;Name=SMEL_011g376450.1;Note=Protein of unknown function;Dbxref=InterPro:IPR009515,PANTHER:PTHR34267,PANTHER:PTHR34267:SF1,Pfam:PF06592;	.	SMEL_011g376450.1	0	2	1
SMEL3Ch11	maker	gene	67726384	67738614	.	-	.	ID=SMEL_011g376460.1;Name=SMEL_011g376460.1;Note=Protein of unknown function;Dbxref=InterPro:IPR016024,MobiDBLite:mobidb-lite,PANTHER:PTHR46087,PANTHER:PTHR46087:SF9,SUPERFAMILY:SSF48371;	.	SMEL_011g376460.1	0	6	7
SMEL3Ch11	maker	gene	67763096	67763668	.	+	.	ID=SMEL_011g376470.1;Name=SMEL_011g376470.1;Note=Protein of unknown function;Dbxref=MobiDBLite:mobidb-lite,PANTHER:PTHR33429,PANTHER:PTHR33429:SF19;	.	SMEL_011g376470.1	0	0	5
SMEL3Ch11	maker	gene	67766524	67773132	15.6	-	.	ID=SMEL_011g376480.1;Name=SMEL_011g376480.1;Note=Similar to Polygalacturonase (Actinidia deliciosa OX%3D3627);Dbxref=Gene3D:G3DSA:2.160.20.10,InterPro:IPR000743,InterPro:IPR006626,InterPro:IPR011050,InterPro:IPR012334,PANTHER:PTHR31375,PANTHER:PTHR31375:SF176,Pfam:PF00295,ProSitePatterns:PS00502,ProSiteProfiles:PS51257,SMART:SM00710,SUPERFAMILY:SSF51126;Ontology_term=GO:0004650,GO:0005975;	.	SMEL_011g376480.1	0	7	5
SMEL3Ch11	maker	gene	67779151	67781856	19.1	-	.	ID=SMEL_011g376490.1;Name=SMEL_011g376490.1;Note=Similar to REM4.2: Remorin 4.2 (Arabidopsis thaliana OX%3D3702);Dbxref=Coils:Coil,InterPro:IPR005516,MobiDBLite:mobidb-lite,PANTHER:PTHR31471,PANTHER:PTHR31471:SF7,Pfam:PF03763;	.	SMEL_011g376490.1	0	0	4
SMEL3Ch11	maker	gene	67791288	67796536	18.8	-	.	ID=SMEL_011g376500.1;Name=SMEL_011g376500.1;Note=Similar to VRN1: B3 domain-containing transcription factor VRN1 (Arabidopsis thaliana OX%3D3702);Dbxref=CDD:cd10017,Gene3D:G3DSA:2.40.330.10,InterPro:IPR003340,InterPro:IPR015300,InterPro:IPR039218,MobiDBLite:mobidb-lite,PANTHER:PTHR31674,PANTHER:PTHR31674:SF25,Pfam:PF02362,ProSiteProfiles:PS50863,SMART:SM01019,SUPERFAMILY:SSF101936;Ontology_term=G…	.	SMEL_011g376500.1	0	11	31
SMEL3Ch11	maker	gene	67797524	67800684	.	+	.	ID=SMEL_011g376510.1;Name=SMEL_011g376510.1;Note=Similar to AUR3: Serine/threonine-protein kinase Aurora-3 (Arabidopsis thaliana OX%3D3702);Dbxref=CDD:cd14007,Gene3D:G3DSA:1.10.510.10,Gene3D:G3DSA:3.30.200.20,InterPro:IPR000719,InterPro:IPR008271,InterPro:IPR011009,InterPro:IPR017441,InterPro:IPR030614,InterPro:IPR030616,PANTHER:PTHR24350,PANTHER:PTHR24350:SF25,PIRSF:PIRSF000654,Pfam:PF00069,ProS…	.	SMEL_011g376510.1	1	7	6
SMEL3Ch11	maker	gene	67802111	67817560	.	-	.	ID=SMEL_011g376520.1;Name=SMEL_011g376520.1;Note=Similar to CHLD: Magnesium-chelatase subunit ChlD%2C chloroplastic (Nicotiana tabacum OX%3D4097);Dbxref=CDD:cd00009,CDD:cd01451,CDD:cd17706,Coils:Coil,Gene3D:G3DSA:1.10.8.80,Gene3D:G3DSA:3.40.50.300,Gene3D:G3DSA:3.40.50.410,InterPro:IPR000523,InterPro:IPR002035,InterPro:IPR003593,InterPro:IPR011776,InterPro:IPR027417,InterPro:IPR036465,InterPro:IPR…	.	SMEL_011g376520.1	0	10	6
SMEL3Ch11	maker	gene	67819526	67824578	.	+	.	ID=SMEL_011g376530.1;Name=SMEL_011g376530.1;Note=Similar to SMD1B: Small nuclear ribonucleoprotein SmD1b (Arabidopsis thaliana OX%3D3702);Dbxref=CDD:cd01724,Gene3D:G3DSA:2.30.30.100,InterPro:IPR001163,InterPro:IPR010920,InterPro:IPR027141,InterPro:IPR034102,MobiDBLite:mobidb-lite,PANTHER:PTHR23338,PANTHER:PTHR23338:SF37,Pfam:PF01423,SMART:SM00651,SUPERFAMILY:SSF50182;Ontology_term=GO:0000387,GO:0…	.	SMEL_011g376530.1	0	2	0
SMEL3Ch11	maker	gene	67825282	67832075	.	-	.	ID=SMEL_011g376540.1;Name=SMEL_011g376540.1;Note=Protein of unknown function;Dbxref=InterPro:IPR022203,MobiDBLite:mobidb-lite,PANTHER:PTHR36061,PANTHER:PTHR36061:SF3,Pfam:PF12527;	.	SMEL_011g376540.1	0	3	3
SMEL3Ch11	maker	gene	67837009	67837376	.	-	.	ID=SMEL_011g376550.1;Name=SMEL_011g376550.1;Note=Protein of unknown function;Dbxref=InterPro:IPR000477,PANTHER:PTHR19446,PANTHER:PTHR19446:SF406,Pfam:PF00078;	.	SMEL_011g376550.1	1	0	5
SMEL3Ch11	maker	gene	67839557	67844184	.	+	.	ID=SMEL_011g376560.1;Name=SMEL_011g376560.1;Note=Similar to PIP5K1: Phosphatidylinositol 4-phosphate 5-kinase 1 (Arabidopsis thaliana OX%3D3702);Dbxref=CDD:cd17302,Gene3D:G3DSA:2.20.110.10,Gene3D:G3DSA:3.30.800.10,Gene3D:G3DSA:3.30.810.10,InterPro:IPR002498,InterPro:IPR003409,InterPro:IPR017163,InterPro:IPR023610,InterPro:IPR027483,InterPro:IPR027484,MobiDBLite:mobidb-lite,PANTHER:PTHR23086,PANTH…	.	SMEL_011g376560.1	0	3	3
SMEL3Ch11	maker	gene	67845270	67847891	44.2	-	.	ID=SMEL_011g376570.1;Name=SMEL_011g376570.1;Note=Similar to At5g35370: G-type lectin S-receptor-like serine/threonine-protein kinase At5g35370 (Arabidopsis thaliana OX%3D3702);Dbxref=CDD:cd00028,CDD:cd14066,Gene3D:G3DSA:1.10.510.10,Gene3D:G3DSA:2.90.10.10,Gene3D:G3DSA:3.30.200.20,InterPro:IPR000719,InterPro:IPR001480,InterPro:IPR006149,InterPro:IPR008271,InterPro:IPR011009,InterPro:IPR017441,Inte…	.	SMEL_011g376570.1	0	4	6
SMEL3Ch11	maker	gene	67853680	67869368	.	+	.	ID=SMEL_011g376580.1;Name=SMEL_011g376580.1;Note=Similar to VITISV_013255: Translation factor GUF1 homolog%2C chloroplastic (Vitis vinifera OX%3D29760);Dbxref=CDD:cd01890,CDD:cd03699,CDD:cd03709,CDD:cd16260,Gene3D:G3DSA:2.40.30.10,Gene3D:G3DSA:3.30.70.2570,Gene3D:G3DSA:3.30.70.3380,Gene3D:G3DSA:3.30.70.870,Gene3D:G3DSA:3.40.50.300,Hamap:MF_00071,InterPro:IPR000640,InterPro:IPR000795,InterPro:IPR0…	.	SMEL_011g376580.1	0	4	6
SMEL3Ch11	maker	gene	67871914	67875468	46.8	-	.	ID=SMEL_011g376590.1;Name=SMEL_011g376590.1;Note=Similar to PGR3: Pentatricopeptide repeat-containing protein At4g31850%2C chloroplastic (Arabidopsis thaliana OX%3D3702);Dbxref=Gene3D:G3DSA:1.25.40.10,InterPro:IPR002885,InterPro:IPR011990,PANTHER:PTHR46128,Pfam:PF01535,Pfam:PF12854,Pfam:PF13041,Pfam:PF13812,ProSiteProfiles:PS51375,SUPERFAMILY:SSF81901,TIGRFAM:TIGR00756;Ontology_term=GO:0005515;	.	SMEL_011g376590.1	0	23	21
SMEL3Ch11	maker	gene	67877357	67882199	.	+	.	ID=SMEL_011g376600.1;Name=SMEL_011g376600.1;Note=Protein of unknown function;Dbxref=PANTHER:PTHR35097,PANTHER:PTHR35097:SF1;	.	SMEL_011g376600.1	0	1	3
SMEL3Ch11	maker	gene	67883447	67888107	.	+	.	ID=SMEL_011g376610.1;Name=SMEL_011g376610.1;Note=Similar to MTACP2: Acyl carrier protein 2%2C mitochondrial (Arabidopsis thaliana OX%3D3702);Dbxref=Gene3D:G3DSA:1.10.1200.10,Hamap:MF_01217,InterPro:IPR003231,InterPro:IPR006162,InterPro:IPR009081,InterPro:IPR036736,PANTHER:PTHR20863,PANTHER:PTHR20863:SF61,Pfam:PF00550,ProSitePatterns:PS00012,ProSiteProfiles:PS50075,SUPERFAMILY:SSF47336,TIGRFAM:TIG…	.	SMEL_011g376610.1	0	1	1
SMEL3Ch11	maker	gene	67898003	67901738	26.4	+	.	ID=SMEL_011g376620.1;Name=SMEL_011g376620.1;Note=Similar to GATA9: GATA transcription factor 9 (Arabidopsis thaliana OX%3D3702);Dbxref=CDD:cd00202,Gene3D:G3DSA:3.30.50.10,InterPro:IPR000679,InterPro:IPR013088,InterPro:IPR016679,MobiDBLite:mobidb-lite,PANTHER:PTHR45658,PANTHER:PTHR45658:SF48,PIRSF:PIRSF016992,Pfam:PF00320,ProSitePatterns:PS00344,ProSiteProfiles:PS50114,SMART:SM00401,SUPERFAMILY:SS…	.	SMEL_011g376620.1	0	3	1
SMEL3Ch11	maker	gene	67902130	67915131	.	-	.	ID=SMEL_011g376630.1;Name=SMEL_011g376630.1;Note=Similar to Phosphatidylinositol 3-kinase%2C root isoform (Glycine max OX%3D3847);Dbxref=CDD:cd00870,CDD:cd00896,CDD:cd08397,Gene3D:G3DSA:1.10.1070.11,Gene3D:G3DSA:1.25.40.70,Gene3D:G3DSA:2.60.40.150,Gene3D:G3DSA:3.30.1010.10,InterPro:IPR000403,InterPro:IPR001263,InterPro:IPR002420,InterPro:IPR008290,InterPro:IPR011009,InterPro:IPR011162,InterPro:IP…	.	SMEL_011g376630.1	0	7	2
SMEL3Ch11	maker	gene	67917636	67918244	3.45	+	.	ID=SMEL_011g376640.1;Name=SMEL_011g376640.1;Note=Protein of unknown function;Dbxref=PANTHER:PTHR34130,PANTHER:PTHR34130:SF5;	.	SMEL_011g376640.1	0	1	5
SMEL3Ch11	maker	gene	67924048	67929405	.	+	.	ID=SMEL_011g376650.1;Name=SMEL_011g376650.1;Note=Similar to SCPL27: Serine carboxypeptidase-like 27 (Arabidopsis thaliana OX%3D3702);Dbxref=Gene3D:G3DSA:3.40.50.11320,Gene3D:G3DSA:3.40.50.1820,InterPro:IPR001563,InterPro:IPR018202,InterPro:IPR029058,InterPro:IPR033124,PANTHER:PTHR11802,PANTHER:PTHR11802:SF305,PRINTS:PR00724,Pfam:PF00450,ProSitePatterns:PS00131,ProSitePatterns:PS00560,SUPERFAMILY:…	.	SMEL_011g376650.1	0	3	2
SMEL3Ch11	maker	gene	67930789	67937994	.	+	.	ID=SMEL_011g376660.1;Name=SMEL_011g376660.1;Note=Similar to At3g52155: Uncharacterized protein At3g52155%2C chloroplastic (Arabidopsis thaliana OX%3D3702);Dbxref=CDD:cd07067,Gene3D:G3DSA:3.40.50.1240,InterPro:IPR013078,InterPro:IPR029033,PANTHER:PTHR47623,Pfam:PF00300,SMART:SM00855,SUPERFAMILY:SSF53254;	.	SMEL_011g376660.1	0	3	4
SMEL3Ch11	maker	gene	67940438	67950902	.	+	.	ID=SMEL_011g376670.1;Name=SMEL_011g376670.1;Note=Protein of unknown function;Dbxref=CDD:cd17480,Coils:Coil,Gene3D:G3DSA:3.40.50.1820,InterPro:IPR022742,InterPro:IPR029058,MobiDBLite:mobidb-lite,PANTHER:PTHR43358,PANTHER:PTHR43358:SF1,Pfam:PF12146,SUPERFAMILY:SSF53474;	.	SMEL_011g376670.1	0	5	2
SMEL3Ch11	maker	gene	67951626	67956440	.	-	.	ID=SMEL_011g376680.1;Name=SMEL_011g376680.1;Note=Similar to PHL3: Protein PHR1-LIKE 3 (Arabidopsis thaliana OX%3D3702);Dbxref=Gene3D:G3DSA:1.10.10.60,InterPro:IPR006447,InterPro:IPR009057,InterPro:IPR025756,MobiDBLite:mobidb-lite,PANTHER:PTHR31499,PANTHER:PTHR31499:SF33,Pfam:PF14379,SUPERFAMILY:SSF46689,TIGRFAM:TIGR01557;Ontology_term=GO:0003677;	.	SMEL_011g376680.1	1	4	1
SMEL3Ch11	maker	gene	67957606	67963138	25.5	-	.	ID=SMEL_011g376690.1;Name=SMEL_011g376690.1;Note=Similar to WAVH2: Probable E3 ubiquitin-protein ligase WAVH2 (Arabidopsis thaliana OX%3D3702);Dbxref=Gene3D:G3DSA:3.30.40.10,Gene3D:G3DSA:3.40.50.410,InterPro:IPR001841,InterPro:IPR002035,InterPro:IPR013083,InterPro:IPR036465,PANTHER:PTHR10579,PANTHER:PTHR10579:SF47,Pfam:PF13519,Pfam:PF13639,ProSiteProfiles:PS50089,SMART:SM00184,SUPERFAMILY:SSF5330…	.	SMEL_011g376690.1	0	3	2
SMEL3Ch11	maker	gene	67967256	67975312	.	-	.	ID=SMEL_011g376700.1;Name=SMEL_011g376700.1;Note=Similar to GAUT4: Probable galacturonosyltransferase 4 (Arabidopsis thaliana OX%3D3702);Dbxref=CDD:cd06429,Coils:Coil,Gene3D:G3DSA:3.90.550.10,InterPro:IPR002495,InterPro:IPR029044,InterPro:IPR029993,MobiDBLite:mobidb-lite,PANTHER:PTHR32116,PANTHER:PTHR32116:SF7,Pfam:PF01501,SUPERFAMILY:SSF53448;Ontology_term=GO:0016757,GO:0047262;	.	SMEL_011g376700.1	0	7	9
SMEL3Ch11	maker	gene	67979276	67980181	21.4	-	.	ID=SMEL_011g376710.1;Name=SMEL_011g376710.1;Note=Protein of unknown function;Dbxref=MobiDBLite:mobidb-lite;	.	SMEL_011g376710.1	0	19	24
SMEL3Ch11	maker	gene	67981940	67988083	28.6	-	.	ID=SMEL_011g376720.1;Name=SMEL_011g376720.1;Note=Similar to SBT5.4: Subtilisin-like protease SBT5.4 (Arabidopsis thaliana OX%3D3702);Dbxref=CDD:cd02120,CDD:cd04852,Gene3D:G3DSA:2.60.40.2310,Gene3D:G3DSA:3.30.70.80,Gene3D:G3DSA:3.40.50.200,Gene3D:G3DSA:3.50.30.30,InterPro:IPR000209,InterPro:IPR003137,InterPro:IPR010259,InterPro:IPR034197,InterPro:IPR036852,InterPro:IPR037045,InterPro:IPR041469,PAN…	.	SMEL_011g376720.1	1	13	20
SMEL3Ch11	maker	gene	67988665	67991852	.	+	.	ID=SMEL_011g376730.1;Name=SMEL_011g376730.1;Note=Similar to PFK2: ATP-dependent 6-phosphofructokinase 2 (Arabidopsis thaliana OX%3D3702);Dbxref=Gene3D:G3DSA:3.40.50.450,Hamap:MF_01981,InterPro:IPR000023,InterPro:IPR012004,InterPro:IPR022953,InterPro:IPR035966,PANTHER:PTHR45770,PANTHER:PTHR45770:SF9,PIRSF:PIRSF000534,PRINTS:PR00476,Pfam:PF00365,SUPERFAMILY:SSF53784;Ontology_term=GO:0003872,GO:0005…	.	SMEL_011g376730.1	0	6	0
SMEL3Ch11	maker	gene	67995002	67999063	18.9	+	.	ID=SMEL_011g376740.1;Name=SMEL_011g376740.1;Note=Similar to At4g31140: Glucan endo-1%2C3-beta-glucosidase 5 (Arabidopsis thaliana OX%3D3702);Dbxref=Gene3D:G3DSA:3.20.20.80,InterPro:IPR000490,InterPro:IPR012946,InterPro:IPR017853,PANTHER:PTHR32227,PANTHER:PTHR32227:SF11,Pfam:PF00332,Pfam:PF07983,ProSitePatterns:PS00587,SMART:SM00768,SUPERFAMILY:SSF51445;Ontology_term=GO:0004553,GO:0005975;	.	SMEL_011g376740.1	0	7	5
SMEL3Ch11	maker	gene	67999889	68007907	.	-	.	ID=SMEL_011g376750.1;Name=SMEL_011g376750.1;Note=Similar to NRPD4: DNA-directed RNA polymerases IV and V subunit 4 (Arabidopsis thaliana OX%3D3702);Dbxref=MobiDBLite:mobidb-lite,PANTHER:PTHR21297,PANTHER:PTHR21297:SF2;	.	SMEL_011g376750.1	1	4	3
SMEL3Ch11	maker	gene	68009869	68017825	.	-	.	ID=SMEL_011g376760.1;Name=SMEL_011g376760.1;Note=Similar to At5g47790: Protein phosphatase 1 regulatory inhibitor subunit PPP1R8 homolog (Arabidopsis thaliana OX%3D3702);Dbxref=CDD:cd00060,Gene3D:G3DSA:2.60.200.20,InterPro:IPR000253,InterPro:IPR008984,MobiDBLite:mobidb-lite,PANTHER:PTHR23308,PANTHER:PTHR23308:SF28,Pfam:PF00498,ProSiteProfiles:PS50006,SMART:SM00240,SUPERFAMILY:SSF49879;Ontology_te…	.	SMEL_011g376760.1	0	3	1
SMEL3Ch11	maker	gene	68018559	68026749	49.3	-	.	ID=SMEL_011g376770.1;Name=SMEL_011g376770.1;Note=Similar to At1g03370: C2 and GRAM domain-containing protein At1g03370 (Arabidopsis thaliana OX%3D3702);Dbxref=CDD:cd00030,Gene3D:G3DSA:2.30.29.30,Gene3D:G3DSA:2.60.40.150,InterPro:IPR000008,InterPro:IPR004182,InterPro:IPR011993,InterPro:IPR031968,InterPro:IPR035892,MobiDBLite:mobidb-lite,PANTHER:PTHR46296,PANTHER:PTHR46296:SF8,PRINTS:PR00360,Pfam:P…	.	SMEL_011g376770.1	0	6	5
SMEL3Ch11	maker	gene	68032739	68038547	.	+	.	ID=SMEL_011g376780.1;Name=SMEL_011g376780.1;Note=Similar to PGLP2: Phosphoglycolate phosphatase 2 (Arabidopsis thaliana OX%3D3702);Dbxref=Gene3D:G3DSA:3.40.50.1000,InterPro:IPR006349,InterPro:IPR006357,InterPro:IPR023214,InterPro:IPR036412,PANTHER:PTHR19288,PANTHER:PTHR19288:SF73,PIRSF:PIRSF000915,Pfam:PF13242,Pfam:PF13344,SFLD:SFLDF00039,SFLD:SFLDG01139,SUPERFAMILY:SSF56784,TIGRFAM:TIGR01452,TIG…	.	SMEL_011g376780.1	0	2	1
SMEL3Ch11	maker	gene	68045597	68045857	1.83	+	.	ID=SMEL_011g376790.1;Name=SMEL_011g376790.1;Note=Protein of unknown function;Dbxref=MobiDBLite:mobidb-lite;	.	SMEL_011g376790.1	1	1	1
SMEL3Ch11	maker	gene	68055140	68059926	.	+	.	ID=SMEL_011g376800.1;Name=SMEL_011g376800.1;Note=Similar to D6PKL2: Serine/threonine-protein kinase D6PKL2 (Arabidopsis thaliana OX%3D3702);Dbxref=CDD:cd05574,Gene3D:G3DSA:1.10.510.10,Gene3D:G3DSA:3.30.200.20,InterPro:IPR000719,InterPro:IPR008271,InterPro:IPR011009,MobiDBLite:mobidb-lite,PANTHER:PTHR45637,PANTHER:PTHR45637:SF50,Pfam:PF00069,ProSitePatterns:PS00108,ProSiteProfiles:PS50011,SMART:SM…	.	SMEL_011g376800.1	0	3	3
SMEL3Ch11	maker	gene	68059981	68062012	.	-	.	ID=SMEL_011g376810.1;Name=SMEL_011g376810.1;Note=Similar to PUB33: U-box domain-containing protein 33 (Arabidopsis thaliana OX%3D3702);Dbxref=Coils:Coil,Gene3D:G3DSA:3.40.50.620,InterPro:IPR014729,MobiDBLite:mobidb-lite,PANTHER:PTHR47382,PANTHER:PTHR47382:SF3,SUPERFAMILY:SSF52402;	.	SMEL_011g376810.1	0	5	5
SMEL3Ch11	maker	gene	68063664	68064704	.	+	.	ID=SMEL_011g376820.1;Name=SMEL_011g376820.1;Note=Similar to ABCB14: ABC transporter B family member 14 (Arabidopsis thaliana OX%3D3702);Dbxref=CDD:cd18577,CDD:cd18578,Gene3D:G3DSA:1.20.1560.10,InterPro:IPR011527,InterPro:IPR036640,InterPro:IPR039421,PANTHER:PTHR24221,PANTHER:PTHR24221:SF429,Pfam:PF00664,ProSiteProfiles:PS50929,SUPERFAMILY:SSF90123;Ontology_term=GO:0005524,GO:0016021,GO:0042626,GO…	.	SMEL_011g376820.1	2	5	4
SMEL3Ch11	maker	gene	68070490	68073618	.	-	.	ID=SMEL_011g376830.1;Name=SMEL_011g376830.1;Note=Similar to At1g12150: WEB family protein At1g12150 (Arabidopsis thaliana OX%3D3702);Dbxref=Coils:Coil,InterPro:IPR008545,MobiDBLite:mobidb-lite,PANTHER:PTHR32054,PANTHER:PTHR32054:SF51,Pfam:PF05701;	.	SMEL_011g376830.1	0	5	7
SMEL3Ch11	maker	gene	68076145	68086360	.	-	.	ID=SMEL_011g376840.1;Name=SMEL_011g376840.1;Note=Similar to ALKBH2: DNA oxidative demethylase ALKBH2 (Arabidopsis thaliana OX%3D3702);Dbxref=Gene3D:G3DSA:2.60.120.590,InterPro:IPR005123,InterPro:IPR027450,InterPro:IPR037151,MobiDBLite:mobidb-lite,PANTHER:PTHR31573,PANTHER:PTHR31573:SF1,Pfam:PF13532,ProSiteProfiles:PS51471,SUPERFAMILY:SSF51197;Ontology_term=GO:0016491,GO:0055114;	.	SMEL_011g376840.1	2	11	8
SMEL3Ch11	maker	gene	68083514	68084252	.	+	.	ID=SMEL_011g376850.1;Name=SMEL_011g376850.1;Note=Protein of unknown function;Dbxref=CDD:cd06257,Gene3D:G3DSA:1.10.287.110,InterPro:IPR001623,InterPro:IPR018253,InterPro:IPR036869,PANTHER:PTHR45098,Pfam:PF00226,ProSitePatterns:PS00636,ProSiteProfiles:PS50076,SUPERFAMILY:SSF46565;	.	SMEL_011g376850.1	1	5	16
SMEL3Ch11	maker	gene	68092837	68096493	47.5	+	.	ID=SMEL_011g376860.1;Name=SMEL_011g376860.1;Note=Similar to XA21: Receptor kinase-like protein Xa21 (Oryza sativa subsp. indica OX%3D39946);Dbxref=Gene3D:G3DSA:1.10.510.10,Gene3D:G3DSA:3.30.200.20,Gene3D:G3DSA:3.80.10.10,InterPro:IPR000719,InterPro:IPR001611,InterPro:IPR003591,InterPro:IPR008271,InterPro:IPR011009,InterPro:IPR013210,InterPro:IPR017441,InterPro:IPR032675,PANTHER:PTHR27008,PANTHER:…	.	SMEL_011g376860.1	3	57	83
SMEL3Ch11	maker	gene	68110463	68115374	.	-	.	ID=SMEL_011g376870.1;Name=SMEL_011g376870.1;Note=Similar to CAR11: Protein C2-DOMAIN ABA-RELATED 11 (Arabidopsis thaliana OX%3D3702);Dbxref=Gene3D:G3DSA:2.60.40.150,InterPro:IPR000008,InterPro:IPR035892,PANTHER:PTHR45933,PANTHER:PTHR45933:SF6,Pfam:PF00168,ProSiteProfiles:PS50004,SMART:SM00239,SUPERFAMILY:SSF49562;	.	SMEL_011g376870.1	3	6	17
SMEL3Ch11	maker	gene	68119679	68120302	.	+	.	ID=SMEL_011g376880.1;Name=SMEL_011g376880.1;Note=Protein of unknown function;Dbxref=Gene3D:G3DSA:1.10.287.110,InterPro:IPR001623,InterPro:IPR018253,InterPro:IPR036869,PANTHER:PTHR45098,Pfam:PF00226,ProSitePatterns:PS00636,ProSiteProfiles:PS50076,SUPERFAMILY:SSF46565;	.	SMEL_011g376880.1	0	4	15
SMEL3Ch11	maker	gene	68120293	68122604	.	-	.	ID=SMEL_011g376890.1;Name=SMEL_011g376890.1;Note=Similar to ALKBH2: DNA oxidative demethylase ALKBH2 (Arabidopsis thaliana OX%3D3702);Dbxref=Gene3D:G3DSA:2.60.120.590,InterPro:IPR005123,InterPro:IPR027450,InterPro:IPR037151,MobiDBLite:mobidb-lite,PANTHER:PTHR31573,PANTHER:PTHR31573:SF1,Pfam:PF13532,ProSiteProfiles:PS51471,SUPERFAMILY:SSF51197;Ontology_term=GO:0016491,GO:0055114;	.	SMEL_011g376890.1	0	4	7
SMEL3Ch11	maker	gene	68131320	68138955	31	+	.	ID=SMEL_011g376900.1;Name=SMEL_011g376900.1;Note=Similar to FLS2: LRR receptor-like serine/threonine-protein kinase FLS2 (Arabidopsis thaliana OX%3D3702);Dbxref=Gene3D:G3DSA:1.10.510.10,Gene3D:G3DSA:3.30.200.20,Gene3D:G3DSA:3.80.10.10,InterPro:IPR000719,InterPro:IPR001611,InterPro:IPR003591,InterPro:IPR008271,InterPro:IPR011009,InterPro:IPR017441,InterPro:IPR032675,PANTHER:PTHR27008,PANTHER:PTHR2…	.	SMEL_011g376900.1	6	53	86
SMEL3Ch11	maker	gene	68146349	68150723	.	+	.	ID=SMEL_011g376910.1;Name=SMEL_011g376910.1;Note=Similar to FLS2: LRR receptor-like serine/threonine-protein kinase FLS2 (Arabidopsis thaliana OX%3D3702);Dbxref=Gene3D:G3DSA:1.10.510.10,Gene3D:G3DSA:3.80.10.10,InterPro:IPR000225,InterPro:IPR000719,InterPro:IPR001611,InterPro:IPR003591,InterPro:IPR011009,InterPro:IPR013210,InterPro:IPR032675,PANTHER:PTHR27008,PANTHER:PTHR27008:SF242,Pfam:PF00069,P…	.	SMEL_011g376910.1	2	95	195
SMEL3Ch11	maker	gene	68160240	68167707	.	-	.	ID=SMEL_011g376920.1;Name=SMEL_011g376920.1;Note=Similar to AAT1: Acetyl-CoA acetyltransferase%2C cytosolic 1 (Arabidopsis thaliana OX%3D3702);Dbxref=Gene3D:G3DSA:3.40.47.10,InterPro:IPR016039,MobiDBLite:mobidb-lite,PANTHER:PTHR18919,PANTHER:PTHR18919:SF149;Ontology_term=GO:0003824;	.	SMEL_011g376920.1	1	2	4
SMEL3Ch11	maker	gene	68167400	68167618	.	+	.	ID=SMEL_011g376930.1;Name=SMEL_011g376930.1;Note=Protein of unknown function;	.	SMEL_011g376930.1	0	1	0
SMEL3Ch11	maker	gene	68168766	68171117	.	-	.	ID=SMEL_011g376940.1;Name=SMEL_011g376940.1;Note=Similar to ALKBH2: DNA oxidative demethylase ALKBH2 (Arabidopsis thaliana OX%3D3702);Dbxref=Gene3D:G3DSA:2.60.120.590,InterPro:IPR005123,InterPro:IPR027450,InterPro:IPR037151,MobiDBLite:mobidb-lite,PANTHER:PTHR31573,PANTHER:PTHR31573:SF1,Pfam:PF13532,ProSiteProfiles:PS51471,SUPERFAMILY:SSF51197;Ontology_term=GO:0016491,GO:0055114;	.	SMEL_011g376940.1	0	0	2
SMEL3Ch11	maker	gene	68949204	68949943	.	-	.	ID=SMEL_011g376950.1;Name=SMEL_011g376950.1;Note=Similar to CAR11: Protein C2-DOMAIN ABA-RELATED 11 (Arabidopsis thaliana OX%3D3702);Dbxref=InterPro:IPR000008,PANTHER:PTHR45933,PANTHER:PTHR45933:SF6,Pfam:PF00168,SUPERFAMILY:SSF49562;	.	SMEL_011g376950.1
SMEL3Ch11	maker	gene	68971069	68974728	50	+	.	ID=SMEL_011g376960.1;Name=SMEL_011g376960.1;Note=Similar to XA21: Receptor kinase-like protein Xa21 (Oryza sativa subsp. japonica OX%3D39947);Dbxref=Gene3D:G3DSA:1.10.510.10,Gene3D:G3DSA:3.30.200.20,Gene3D:G3DSA:3.80.10.10,InterPro:IPR000225,InterPro:IPR000719,InterPro:IPR001611,InterPro:IPR003591,InterPro:IPR008271,InterPro:IPR011009,InterPro:IPR013210,InterPro:IPR017441,InterPro:IPR032675,PANTH…	.	SMEL_011g376960.1	2	50	87
SMEL3Ch11	maker	gene	68975601	68979155	15.1	+	.	ID=SMEL_011g376970.1;Name=SMEL_011g376970.1;Note=Similar to XA21: Receptor kinase-like protein Xa21 (Oryza sativa subsp. indica OX%3D39946);Dbxref=Gene3D:G3DSA:1.10.510.10,Gene3D:G3DSA:3.30.200.20,InterPro:IPR000719,InterPro:IPR008271,InterPro:IPR011009,PANTHER:PTHR27008,PANTHER:PTHR27008:SF242,Pfam:PF00069,ProSitePatterns:PS00108,ProSiteProfiles:PS50011,SMART:SM00220,SUPERFAMILY:SSF56112;Ontolog…	.	SMEL_011g376970.1	3	17	23
SMEL3Ch11	maker	gene	69005233	69006291	7.21	+	.	ID=SMEL_011g376980.1;Name=SMEL_011g376980.1;Note=Similar to EFR: LRR receptor-like serine/threonine-protein kinase EFR (Arabidopsis thaliana OX%3D3702);Dbxref=Coils:Coil,Gene3D:G3DSA:3.80.10.10,InterPro:IPR001611,InterPro:IPR003591,InterPro:IPR013210,InterPro:IPR032675,PANTHER:PTHR27000,PANTHER:PTHR27000:SF535,Pfam:PF00560,Pfam:PF08263,SMART:SM00369,SUPERFAMILY:SSF52058;Ontology_term=GO:0005515;	.	SMEL_011g376980.1	4	13	52
SMEL3Ch11	maker	gene	69006324	69010598	.	+	.	ID=SMEL_011g376990.1;Name=SMEL_011g376990.1;Note=Similar to XA21: Receptor kinase-like protein Xa21 (Oryza sativa subsp. japonica OX%3D39947);Dbxref=Gene3D:G3DSA:1.10.510.10,Gene3D:G3DSA:3.80.10.10,InterPro:IPR000719,InterPro:IPR001611,InterPro:IPR011009,InterPro:IPR017441,InterPro:IPR032675,PANTHER:PTHR27008,PANTHER:PTHR27008:SF242,PRINTS:PR00019,Pfam:PF00069,Pfam:PF13855,ProSitePatterns:PS00107…	.	SMEL_011g376990.1	5	19	40
SMEL3Ch11	maker	gene	69013066	69013729	.	-	.	ID=SMEL_011g377000.1;Name=SMEL_011g377000.1;Note=Similar to CAR11: Protein C2-DOMAIN ABA-RELATED 11 (Arabidopsis thaliana OX%3D3702);Dbxref=PANTHER:PTHR45933,PANTHER:PTHR45933:SF6;	.	SMEL_011g377000.1	0	1	0
SMEL3Ch11	maker	gene	69014323	69015786	.	-	.	ID=SMEL_011g377010.1;Name=SMEL_011g377010.1;Note=Similar to CAR11: Protein C2-DOMAIN ABA-RELATED 11 (Arabidopsis thaliana OX%3D3702);Dbxref=Gene3D:G3DSA:2.60.40.150,InterPro:IPR000008,InterPro:IPR035892,PANTHER:PTHR45933,PANTHER:PTHR45933:SF6,Pfam:PF00168,ProSiteProfiles:PS50004,SMART:SM00239,SUPERFAMILY:SSF49562;	.	SMEL_011g377010.1	0	4	7
SMEL3Ch11	maker	gene	69030413	69032705	.	-	.	ID=SMEL_011g377020.1;Name=SMEL_011g377020.1;Note=Similar to ALKBH2: DNA oxidative demethylase ALKBH2 (Arabidopsis thaliana OX%3D3702);Dbxref=Gene3D:G3DSA:2.60.120.590,InterPro:IPR005123,InterPro:IPR027450,InterPro:IPR037151,MobiDBLite:mobidb-lite,PANTHER:PTHR31573,PANTHER:PTHR31573:SF1,Pfam:PF13532,ProSiteProfiles:PS51471,SUPERFAMILY:SSF51197;Ontology_term=GO:0016491,GO:0055114;	.	SMEL_011g377020.1	1	1	8
SMEL3Ch11	maker	gene	69056517	69059937	.	-	.	ID=SMEL_011g377030.1;Name=SMEL_011g377030.1;Note=Similar to CAR11: Protein C2-DOMAIN ABA-RELATED 11 (Arabidopsis thaliana OX%3D3702);Dbxref=CDD:cd04038,Gene3D:G3DSA:2.60.40.150,InterPro:IPR000008,InterPro:IPR035892,PANTHER:PTHR45933,PANTHER:PTHR45933:SF6,PRINTS:PR00360,Pfam:PF00168,ProSiteProfiles:PS50004,SMART:SM00239,SUPERFAMILY:SSF49562;	.	SMEL_011g377030.1	0	6	6
SMEL3Ch11	maker	gene	69061576	69062244	.	-	.	ID=SMEL_011g377040.1;Name=SMEL_011g377040.1;Note=Similar to NFYB6: Nuclear transcription factor Y subunit B-6 (Arabidopsis thaliana OX%3D3702);Dbxref=Gene3D:G3DSA:1.10.20.10,InterPro:IPR003956,InterPro:IPR003958,InterPro:IPR009072,MobiDBLite:mobidb-lite,PANTHER:PTHR11064,PANTHER:PTHR11064:SF20,PRINTS:PR00615,Pfam:PF00808,ProSitePatterns:PS00685,SUPERFAMILY:SSF47113;Ontology_term=GO:0005634,GO:000…	.	SMEL_011g377040.1	3	26	35
SMEL3Ch11	maker	gene	69068315	69075334	.	-	.	ID=SMEL_011g377050.1;Name=SMEL_011g377050.1;Note=Protein of unknown function;Dbxref=CDD:cd14943,Gene3D:G3DSA:3.30.1380.20,InterPro:IPR007194,InterPro:IPR016696,InterPro:IPR024096,PANTHER:PTHR20902,PIRSF:PIRSF017479,Pfam:PF04051,SUPERFAMILY:SSF111126;Ontology_term=GO:0030008,GO:0048193;	.	SMEL_011g377050.1	0	3	2
SMEL3Ch11	maker	gene	69076302	69081538	.	+	.	ID=SMEL_011g377060.1;Name=SMEL_011g377060.1;Note=Similar to FKBP16-3: Peptidyl-prolyl cis-trans isomerase FKBP16-3%2C chloroplastic (Arabidopsis thaliana OX%3D3702);Dbxref=Gene3D:G3DSA:3.10.50.40,InterPro:IPR001179,PANTHER:PTHR43811,PANTHER:PTHR43811:SF17,ProSiteProfiles:PS50059,SUPERFAMILY:SSF54534;Ontology_term=GO:0003755;	.	SMEL_011g377060.1	0	1	1
SMEL3Ch11	maker	gene	69081849	69086907	14.9	-	.	ID=SMEL_011g377070.1;Name=SMEL_011g377070.1;Note=Similar to HIPP07: Heavy metal-associated isoprenylated plant protein 7 (Arabidopsis thaliana OX%3D3702);Dbxref=CDD:cd00371,Coils:Coil,Gene3D:G3DSA:3.30.70.100,InterPro:IPR006121,InterPro:IPR036163,MobiDBLite:mobidb-lite,PANTHER:PTHR46195,PANTHER:PTHR46195:SF14,Pfam:PF00403,ProSiteProfiles:PS50846,SUPERFAMILY:SSF55008;Ontology_term=GO:0030001,GO:00…	.	SMEL_011g377070.1	0	4	5
SMEL3Ch11	maker	gene	69096604	69098558	.	+	.	ID=SMEL_011g377080.1;Name=SMEL_011g377080.1;Note=Protein of unknown function;Dbxref=InterPro:IPR036163,MobiDBLite:mobidb-lite,PANTHER:PTHR47005,PANTHER:PTHR47005:SF2,SUPERFAMILY:SSF55008;Ontology_term=GO:0030001,GO:0046872;	.	SMEL_011g377080.1	0	8	7
SMEL3Ch11	maker	gene	69106245	69107778	.	+	.	ID=SMEL_011g377090.1;Name=SMEL_011g377090.1;Note=Protein of unknown function;Dbxref=InterPro:IPR036163,MobiDBLite:mobidb-lite,PANTHER:PTHR47005,PANTHER:PTHR47005:SF2,SUPERFAMILY:SSF55008;Ontology_term=GO:0030001,GO:0046872;	.	SMEL_011g377090.1	0	11	10
SMEL3Ch11	maker	gene	69109903	69114024	.	-	.	ID=SMEL_011g377100.1;Name=SMEL_011g377100.1;Note=Similar to MAP70.5: Microtubule-associated protein 70-5 (Arabidopsis thaliana OX%3D3702);Dbxref=Coils:Coil,InterPro:IPR009768,PANTHER:PTHR31246,PANTHER:PTHR31246:SF14,Pfam:PF07058;Ontology_term=GO:0007010,GO:0008017;	.	SMEL_011g377100.1	1	5	1
SMEL3Ch11	maker	gene	69136154	69140044	24.1	+	.	ID=SMEL_011g377110.1;Name=SMEL_011g377110.1;Note=Protein of unknown function;Dbxref=Coils:Coil,MobiDBLite:mobidb-lite,PANTHER:PTHR35493,PANTHER:PTHR35493:SF2;	.	SMEL_011g377110.1	1	0	4
SMEL3Ch11	maker	gene	69140468	69142041	.	-	.	ID=SMEL_011g377120.1;Name=SMEL_011g377120.1;Note=Protein of unknown function;Dbxref=InterPro:IPR010580,PANTHER:PTHR15601,PANTHER:PTHR15601:SF12,Pfam:PF06624;Ontology_term=GO:0005783;	.	SMEL_011g377120.1	0	0	0
SMEL3Ch11	maker	gene	69153279	69155312	.	+	.	ID=SMEL_011g377130.1;Name=SMEL_011g377130.1;Note=Similar to SCL13: Scarecrow-like protein 13 (Arabidopsis thaliana OX%3D3702);Dbxref=InterPro:IPR005202,InterPro:IPR030005,PANTHER:PTHR31636,PANTHER:PTHR31636:SF45,Pfam:PF03514,ProSiteProfiles:PS50985;	.	SMEL_011g377130.1	1	4	7
SMEL3Ch11	maker	gene	69158634	69162826	.	+	.	ID=SMEL_011g377140.1;Name=SMEL_011g377140.1;Note=Similar to RNP1: Heterogeneous nuclear ribonucleoprotein 1 (Arabidopsis thaliana OX%3D3702);Dbxref=CDD:cd12325,CDD:cd12327,Gene3D:G3DSA:3.30.70.330,InterPro:IPR000504,InterPro:IPR012677,InterPro:IPR034131,InterPro:IPR035979,PANTHER:PTHR15241,PANTHER:PTHR15241:SF228,Pfam:PF00076,ProSiteProfiles:PS50102,SMART:SM00360,SUPERFAMILY:SSF54928;Ontology_ter…	.	SMEL_011g377140.1	0	1	2
SMEL3Ch11	maker	gene	69167169	69170424	32.1	-	.	ID=SMEL_011g377150.1;Name=SMEL_011g377150.1;Note=Similar to PUB4: U-box domain-containing protein 4 (Arabidopsis thaliana OX%3D3702);Dbxref=Gene3D:G3DSA:1.25.10.10,InterPro:IPR000225,InterPro:IPR011989,InterPro:IPR016024,PANTHER:PTHR23315,PANTHER:PTHR23315:SF277,Pfam:PF00514,ProSiteProfiles:PS50176,SMART:SM00185,SUPERFAMILY:SSF48371;Ontology_term=GO:0005515;	.	SMEL_011g377150.1	0	3	5
SMEL3Ch11	maker	gene	69180517	69184292	.	-	.	ID=SMEL_011g377160.1;Name=SMEL_011g377160.1;Note=Similar to IMP1: Inositol monophosphatase 1 (Solanum lycopersicum OX%3D4081);Dbxref=Gene3D:G3DSA:3.30.540.10,InterPro:IPR000760,InterPro:IPR020583,PANTHER:PTHR20854,PANTHER:PTHR20854:SF45,PRINTS:PR00377,Pfam:PF00459,ProSitePatterns:PS00629,SUPERFAMILY:SSF56655;Ontology_term=GO:0046854;	.	SMEL_011g377160.1	0	4	3
SMEL3Ch11	maker	gene	69189562	69189942	3.3	-	.	ID=SMEL_011g377170.1;Name=SMEL_011g377170.1;Note=Similar to Cysteine proteinase inhibitor 1 (Actinidia deliciosa OX%3D3627);Dbxref=CDD:cd00042,Gene3D:G3DSA:3.10.450.10,InterPro:IPR000010,PANTHER:PTHR47364,PANTHER:PTHR47364:SF3,Pfam:PF16845,SMART:SM00043,SUPERFAMILY:SSF54403;Ontology_term=GO:0004869;	.	SMEL_011g377170.1	2	8	11
SMEL3Ch11	maker	gene	69195871	69196251	2.64	-	.	ID=SMEL_011g377180.1;Name=SMEL_011g377180.1;Note=Similar to CYS5: Cysteine proteinase inhibitor 5 (Arabidopsis thaliana OX%3D3702);Dbxref=CDD:cd00042,Gene3D:G3DSA:3.10.450.650,InterPro:IPR000010,PANTHER:PTHR47364,PANTHER:PTHR47364:SF3,Pfam:PF16845,SMART:SM00043,SUPERFAMILY:SSF54403;Ontology_term=GO:0004869;	.	SMEL_011g377180.1	2	2	5
SMEL3Ch11	maker	gene	69222530	69222913	6.43	-	.	ID=SMEL_011g377190.1;Name=SMEL_011g377190.1;Note=Similar to Cysteine proteinase inhibitor 1 (Actinidia deliciosa OX%3D3627);Dbxref=Gene3D:G3DSA:3.10.450.10,InterPro:IPR000010,PANTHER:PTHR47364,PANTHER:PTHR47364:SF3,Pfam:PF16845,SUPERFAMILY:SSF54403;Ontology_term=GO:0004869;	.	SMEL_011g377190.1	0	4	4
SMEL3Ch11	maker	gene	69255644	69256105	4.16	-	.	ID=SMEL_011g377200.1;Name=SMEL_011g377200.1;Note=Similar to CYS5: Cysteine proteinase inhibitor 5 (Arabidopsis thaliana OX%3D3702);Dbxref=CDD:cd00042,Coils:Coil,Gene3D:G3DSA:3.10.450.10,InterPro:IPR000010,PANTHER:PTHR47364,PANTHER:PTHR47364:SF3,Pfam:PF16845,SUPERFAMILY:SSF54403;Ontology_term=GO:0004869;	.	SMEL_011g377200.1	0	1	4
SMEL3Ch11	maker	gene	69258001	69260338	3.17	-	.	ID=SMEL_011g377210.1;Name=SMEL_011g377210.1;Note=Protein of unknown function;	.	SMEL_011g377210.1	0	0	1
SMEL3Ch11	maker	gene	69267919	69271431	9.67	+	.	ID=SMEL_011g377220.1;Name=SMEL_011g377220.1;Note=Similar to GDI1: Rho GDP-dissociation inhibitor 1 (Arabidopsis thaliana OX%3D3702);Dbxref=Gene3D:G3DSA:2.70.50.30,InterPro:IPR000406,InterPro:IPR014756,InterPro:IPR024792,MobiDBLite:mobidb-lite,PANTHER:PTHR10980,PANTHER:PTHR10980:SF37,PRINTS:PR00492,Pfam:PF02115,SUPERFAMILY:SSF81296;Ontology_term=GO:0005094,GO:0005737;	.	SMEL_011g377220.1	0	1	1
SMEL3Ch11	maker	gene	69275766	69277355	13.8	-	.	ID=SMEL_011g377230.1;Name=SMEL_011g377230.1;Note=Similar to BAG5: BAG family molecular chaperone regulator 5%2C mitochondrial (Arabidopsis thaliana OX%3D3702);Dbxref=Gene3D:G3DSA:1.20.58.120,InterPro:IPR000048,InterPro:IPR003103,InterPro:IPR036533,InterPro:IPR040400,PANTHER:PTHR33322,PANTHER:PTHR33322:SF8,Pfam:PF00612,Pfam:PF02179,ProSiteProfiles:PS50096,ProSiteProfiles:PS51035,SMART:SM00264,SUPE…	.	SMEL_011g377230.1	0	2	4
SMEL3Ch11	maker	gene	69279902	69284577	.	+	.	ID=SMEL_011g377240.1;Name=SMEL_011g377240.1;Note=Similar to XA21: Receptor kinase-like protein Xa21 (Oryza sativa subsp. indica OX%3D39946);Dbxref=Gene3D:G3DSA:1.10.510.10,Gene3D:G3DSA:3.30.200.20,Gene3D:G3DSA:3.80.10.10,InterPro:IPR000225,InterPro:IPR000719,InterPro:IPR001611,InterPro:IPR003591,InterPro:IPR008271,InterPro:IPR011009,InterPro:IPR013210,InterPro:IPR032675,PANTHER:PTHR27008,PANTHER:…	.	SMEL_011g377240.1	2	60	121
SMEL3Ch11	maker	gene	69300219	69301137	4.89	-	.	ID=SMEL_011g377250.1;Name=SMEL_011g377250.1;Note=Similar to BAG5: BAG family molecular chaperone regulator 5%2C mitochondrial (Arabidopsis thaliana OX%3D3702);Dbxref=InterPro:IPR003103,InterPro:IPR036533,InterPro:IPR040400,PANTHER:PTHR33322,PANTHER:PTHR33322:SF8,Pfam:PF02179,SUPERFAMILY:SSF63491;Ontology_term=GO:0051087;	.	SMEL_011g377250.1	0	4	5
SMEL3Ch11	maker	gene	69303079	69310714	.	+	.	ID=SMEL_011g377260.1;Name=SMEL_011g377260.1;Note=Similar to XA21: Receptor kinase-like protein Xa21 (Oryza sativa subsp. indica OX%3D39946);Dbxref=Gene3D:G3DSA:1.10.510.10,Gene3D:G3DSA:3.30.200.20,Gene3D:G3DSA:3.80.10.10,InterPro:IPR000225,InterPro:IPR000719,InterPro:IPR001611,InterPro:IPR003591,InterPro:IPR008271,InterPro:IPR011009,InterPro:IPR013210,InterPro:IPR017441,InterPro:IPR032675,PANTHER…	.	SMEL_011g377260.1	6	67	140
SMEL3Ch11	maker	gene	69316344	69327582	.	-	.	ID=SMEL_011g377270.1;Name=SMEL_011g377270.1;Note=Similar to FAH: Fumarylacetoacetase (Arabidopsis thaliana OX%3D3702);Dbxref=Coils:Coil,Gene3D:G3DSA:1.10.8.430,Gene3D:G3DSA:2.30.30.230,Gene3D:G3DSA:3.40.50.300,Gene3D:G3DSA:3.80.10.10,Gene3D:G3DSA:3.90.850.10,InterPro:IPR002182,InterPro:IPR005959,InterPro:IPR011234,InterPro:IPR015377,InterPro:IPR027417,InterPro:IPR032675,InterPro:IPR036462,InterPr…	.	SMEL_011g377270.1	2	28	12
SMEL3Ch11	maker	gene	69330510	69334058	.	-	.	ID=SMEL_011g377280.1;Name=SMEL_011g377280.1;Note=Similar to RPL6: 60S ribosomal protein L6 (Mesembryanthemum crystallinum OX%3D3544);Dbxref=CDD:cd13156,Gene3D:G3DSA:2.30.30.30,InterPro:IPR000915,InterPro:IPR005568,InterPro:IPR008991,InterPro:IPR014722,InterPro:IPR041997,MobiDBLite:mobidb-lite,PANTHER:PTHR10715,PANTHER:PTHR10715:SF9,Pfam:PF01159,Pfam:PF03868,SUPERFAMILY:SSF50104;Ontology_term=GO:0…	.	SMEL_011g377280.1	0	0	1
SMEL3Ch11	maker	gene	69335178	69337842	13.8	+	.	ID=SMEL_011g377290.1;Name=SMEL_011g377290.1;Note=Protein of unknown function;Dbxref=MobiDBLite:mobidb-lite,PANTHER:PTHR34572,PANTHER:PTHR34572:SF4;	.	SMEL_011g377290.1	0	5	0
SMEL3Ch11	maker	gene	69344764	69352844	.	-	.	ID=SMEL_011g377300.1;Name=SMEL_011g377300.1;Note=Similar to FAH: Fumarylacetoacetase (Arabidopsis thaliana OX%3D3702);Dbxref=Gene3D:G3DSA:3.90.850.10,InterPro:IPR005959,InterPro:IPR011234,InterPro:IPR036663,PANTHER:PTHR43069,PANTHER:PTHR43069:SF2,Pfam:PF01557,SUPERFAMILY:SSF56529;Ontology_term=GO:0003824,GO:0004334,GO:0009072;	.	SMEL_011g377300.1	2	8	5
SMEL3Ch11	maker	gene	69349839	69349934	2.56	+	.	ID=SMEL_011g377310.1;Name=SMEL_011g377310.1;Note=Protein of unknown function;Dbxref=MobiDBLite:mobidb-lite,PANTHER:PTHR34890,PANTHER:PTHR34890:SF6;	.	SMEL_011g377310.1	0	0	1
SMEL3Ch11	maker	gene	69367770	69371263	.	-	.	ID=SMEL_011g377320.1;Name=SMEL_011g377320.1;Note=Protein of unknown function;Dbxref=InterPro:IPR037219,PANTHER:PTHR33471,PANTHER:PTHR33471:SF3,SUPERFAMILY:SSF140990;Ontology_term=GO:0004222,GO:0005524,GO:0006508;	.	SMEL_011g377320.1	0	16	12
SMEL3Ch11	maker	gene	69375368	69376524	.	-	.	ID=SMEL_011g377330.1;Name=SMEL_011g377330.1;Note=Similar to LHT1: Lysine histidine transporter 1 (Arabidopsis thaliana OX%3D3702);Dbxref=InterPro:IPR013057,PANTHER:PTHR22950,PANTHER:PTHR22950:SF235,Pfam:PF01490;	.	SMEL_011g377330.1	0	0	2
SMEL3Ch11	maker	gene	69379499	69382126	.	-	.	ID=SMEL_011g377340.1;Name=SMEL_011g377340.1;Note=Similar to R1A: Late blight resistance protein R1-A (Solanum demissum OX%3D50514);Dbxref=CDD:cd14798,Coils:Coil,Gene3D:G3DSA:3.40.50.300,Gene3D:G3DSA:3.80.10.10,InterPro:IPR002182,InterPro:IPR027417,InterPro:IPR032675,InterPro:IPR038005,PANTHER:PTHR23155,PANTHER:PTHR23155:SF977,PRINTS:PR00364,Pfam:PF00931,SUPERFAMILY:SSF52058,SUPERFAMILY:SSF52540;O…	.	SMEL_011g377340.1	3	40	120
SMEL3Ch11	maker	gene	69382507	69382716	1.33	-	.	ID=SMEL_011g377350.1;Name=SMEL_011g377350.1;Note=Protein of unknown function;Dbxref=Coils:Coil;	.	SMEL_011g377350.1	1	1	1
SMEL3Ch11	maker	gene	69386484	69386717	2.5	-	.	ID=SMEL_011g377360.1;Name=SMEL_011g377360.1;Note=Similar to Cyp96T1: Noroxomaritidine synthase (Narcissus aff. pseudonarcissus MK-2014 OX%3D1540222);Dbxref=Gene3D:G3DSA:1.10.630.10,InterPro:IPR001128,InterPro:IPR017972,InterPro:IPR036396,PANTHER:PTHR24296,PANTHER:PTHR24296:SF116,Pfam:PF00067,ProSitePatterns:PS00086,SUPERFAMILY:SSF48264;Ontology_term=GO:0005506,GO:0016705,GO:0020037,GO:0055114;	.	SMEL_011g377360.1	2	7	1
SMEL3Ch11	maker	gene	69386845	69387486	8.25	-	.	ID=SMEL_011g377370.1;Name=SMEL_011g377370.1;Note=Similar to CYP96A15: Alkane hydroxylase MAH1 (Arabidopsis thaliana OX%3D3702);Dbxref=Gene3D:G3DSA:1.10.630.10,InterPro:IPR001128,InterPro:IPR036396,PANTHER:PTHR24296,PANTHER:PTHR24296:SF116,Pfam:PF00067,SUPERFAMILY:SSF48264;Ontology_term=GO:0005506,GO:0016705,GO:0020037,GO:0055114;	.	SMEL_011g377370.1	0	5	5
SMEL3Ch11	maker	gene	69411195	69412044	.	+	.	ID=SMEL_011g377380.1;Name=SMEL_011g377380.1;Note=Similar to R1C-3: Putative late blight resistance protein homolog R1C-3 (Solanum demissum OX%3D50514);Dbxref=Gene3D:G3DSA:3.80.10.10,InterPro:IPR032675,SUPERFAMILY:SSF52047;	.	SMEL_011g377380.1
SMEL3Ch11	maker	gene	69425398	69427248	39.5	+	.	ID=SMEL_011g377390.1;Name=SMEL_011g377390.1;Note=Similar to ERF118: Ethylene-responsive transcription factor ERF118 (Arabidopsis thaliana OX%3D3702);Dbxref=CDD:cd00018,Gene3D:G3DSA:3.30.730.10,InterPro:IPR001471,InterPro:IPR016177,InterPro:IPR036955,MobiDBLite:mobidb-lite,PANTHER:PTHR31677,PANTHER:PTHR31677:SF89,Pfam:PF00847,ProSiteProfiles:PS51032,SMART:SM00380,SUPERFAMILY:SSF54171;Ontology_term…	.	SMEL_011g377390.1	0	4	4
SMEL3Ch11	maker	gene	69428127	69430134	.	-	.	ID=SMEL_011g377400.1;Name=SMEL_011g377400.1;Note=Similar to NAC002: NAC domain-containing protein 2 (Arabidopsis thaliana OX%3D3702);Dbxref=Gene3D:G3DSA:3.30.310.150,InterPro:IPR003441,InterPro:IPR036093,PANTHER:PTHR31719,PANTHER:PTHR31719:SF16,Pfam:PF02365,ProSiteProfiles:PS51005,SUPERFAMILY:SSF101941;Ontology_term=GO:0003677,GO:0006355;	.	SMEL_011g377400.1	0	1	2
SMEL3Ch11	maker	gene	69435679	69446035	.	-	.	ID=SMEL_011g377410.1;Name=SMEL_011g377410.1;Note=Similar to SRT2: NAD-dependent protein deacylase SRT2 (Arabidopsis thaliana OX%3D3702);Dbxref=Gene3D:G3DSA:3.30.1600.10,Gene3D:G3DSA:3.40.50.1220,Hamap:MF_01967,InterPro:IPR003000,InterPro:IPR026587,InterPro:IPR026590,InterPro:IPR026591,InterPro:IPR029035,PANTHER:PTHR43688,PANTHER:PTHR43688:SF1,Pfam:PF02146,ProSiteProfiles:PS50305,SUPERFAMILY:SSF52…	.	SMEL_011g377410.1	0	1	3
SMEL3Ch11	maker	gene	69447517	69450078	11.6	+	.	ID=SMEL_011g377420.1;Name=SMEL_011g377420.1;Note=Similar to PPD2: PsbP domain-containing protein 2%2C chloroplastic (Arabidopsis thaliana OX%3D3702);Dbxref=Gene3D:G3DSA:3.40.1000.10,InterPro:IPR002683,InterPro:IPR016123,PANTHER:PTHR31407,PANTHER:PTHR31407:SF3,Pfam:PF01789,SUPERFAMILY:SSF55724;Ontology_term=GO:0005509,GO:0009523,GO:0009654,GO:0015979,GO:0019898;	.	SMEL_011g377420.1	0	0	1
SMEL3Ch11	maker	gene	69450817	69456250	11.4	-	.	ID=SMEL_011g377430.1;Name=SMEL_011g377430.1;Note=Similar to PBC1: Proteasome subunit beta type-3-A (Arabidopsis thaliana OX%3D3702);Dbxref=CDD:cd03759,Gene3D:G3DSA:3.60.20.10,InterPro:IPR001353,InterPro:IPR016050,InterPro:IPR023333,InterPro:IPR029055,InterPro:IPR033811,PANTHER:PTHR11599,PANTHER:PTHR11599:SF124,Pfam:PF00227,ProSitePatterns:PS00854,ProSiteProfiles:PS51476,SUPERFAMILY:SSF56235;Ontol…	.	SMEL_011g377430.1	0	1	0
SMEL3Ch11	maker	gene	69461862	69468673	.	-	.	ID=SMEL_011g377440.1;Name=SMEL_011g377440.1;Note=Protein of unknown function;Dbxref=PANTHER:PTHR33304;	.	SMEL_011g377440.1	6	41	72
SMEL3Ch11	maker	gene	69474679	69474993	3.05	+	.	ID=SMEL_011g377450.1;Name=SMEL_011g377450.1;Note=Protein of unknown function;	.	SMEL_011g377450.1	0	0	0
SMEL3Ch11	maker	gene	69476285	69477668	.	+	.	ID=SMEL_011g377460.1;Name=SMEL_011g377460.1;Note=Protein of unknown function;	.	SMEL_011g377460.1	0	1	0
SMEL3Ch11	maker	gene	69478375	69478997	.	-	.	ID=SMEL_011g377470.1;Name=SMEL_011g377470.1;Note=Similar to At2g44860: Probable ribosome biogenesis protein RLP24 (Arabidopsis thaliana OX%3D3702);Dbxref=InterPro:IPR000988,PANTHER:PTHR10792,PANTHER:PTHR10792:SF25;	.	SMEL_011g377470.1	1	3	3
SMEL3Ch11	maker	gene	69480050	69482724	.	+	.	ID=SMEL_011g377480.1;Name=SMEL_011g377480.1;Note=Similar to RPS5: 40S ribosomal protein S5 (Fragment) (Cicer arietinum OX%3D3827);Dbxref=CDD:cd14867,Gene3D:G3DSA:1.10.455.10,InterPro:IPR000235,InterPro:IPR005716,InterPro:IPR020606,InterPro:IPR023798,InterPro:IPR036823,PANTHER:PTHR11205,PANTHER:PTHR11205:SF36,PIRSF:PIRSF002122,Pfam:PF00177,ProSitePatterns:PS00052,SUPERFAMILY:SSF47973,TIGRFAM:TIGR0…	.	SMEL_011g377480.1	0	2	0
SMEL3Ch11	maker	gene	69484438	69493657	.	-	.	ID=SMEL_011g377490.1;Name=SMEL_011g377490.1;Note=Similar to FES1: Cytochrome b-c1 complex subunit Rieske%2C mitochondrial (Solanum tuberosum OX%3D4113);Dbxref=CDD:cd03470,Gene3D:G3DSA:2.102.10.10,InterPro:IPR004192,InterPro:IPR005805,InterPro:IPR006317,InterPro:IPR014349,InterPro:IPR017941,InterPro:IPR036922,MobiDBLite:mobidb-lite,PANTHER:PTHR10134,PANTHER:PTHR10134:SF28,PRINTS:PR00162,Pfam:PF003…	.	SMEL_011g377490.1	2	2	1
SMEL3Ch11	maker	gene	69494634	69501089	.	-	.	ID=SMEL_011g377500.1;Name=SMEL_011g377500.1;Note=Similar to At1g29880: Glycine--tRNA ligase%2C mitochondrial 1 (Arabidopsis thaliana OX%3D3702);Dbxref=CDD:cd00774,CDD:cd00858,Coils:Coil,Gene3D:G3DSA:1.10.287.10,Gene3D:G3DSA:1.10.30.30,Gene3D:G3DSA:1.20.1430.20,Gene3D:G3DSA:3.30.930.10,Gene3D:G3DSA:3.40.50.800,InterPro:IPR000738,InterPro:IPR002314,InterPro:IPR002315,InterPro:IPR004154,InterPro:IPR…	.	SMEL_011g377500.1	0	9	11
SMEL3Ch11	maker	gene	69507879	69512407	29.8	+	.	ID=SMEL_011g377510.1;Name=SMEL_011g377510.1;Note=Similar to Transaldolase (Fragments) (Capsicum annuum var. annuum OX%3D40321);Dbxref=CDD:cd00955,Gene3D:G3DSA:3.20.20.70,Hamap:MF_00493,InterPro:IPR001585,InterPro:IPR004732,InterPro:IPR013785,InterPro:IPR018225,PANTHER:PTHR10683,PANTHER:PTHR10683:SF19,PIRSF:PIRSF036915,Pfam:PF00923,ProSitePatterns:PS01054,SUPERFAMILY:SSF51569,TIGRFAM:TIGR00876;Ont…	.	SMEL_011g377510.1	0	6	3
SMEL3Ch11	maker	gene	69514814	69519414	.	+	.	ID=SMEL_011g377520.1;Name=SMEL_011g377520.1;Note=Similar to FKBP19: Peptidyl-prolyl cis-trans isomerase FKBP19%2C chloroplastic (Arabidopsis thaliana OX%3D3702);Dbxref=Gene3D:G3DSA:3.10.50.40,InterPro:IPR001179,PANTHER:PTHR47717,PANTHER:PTHR47717:SF1,Pfam:PF00254,ProSiteProfiles:PS50059,SUPERFAMILY:SSF54534;Ontology_term=GO:0003755;	.	SMEL_011g377520.1	1	2	0
